# Supplementary material for: Immune Trait Shifts in Association With Tobacco Smoking: A Study in Healthy Women
Source: Front Immunol. 2021 Mar 9;12:637974. doi: 10.3389/fimmu.2021.637974 (PMC7985448; doi:10.3389/fimmu.2021.637974)
Supplement: Supplementary file 3 [file Data_Sheet_3.CSV]

Population	Lineage	Subset.name	N	Beta	SE	P	N.all	Beta.all	SE.all	P.all
T Cell	CD8	CD8/27-28+31+57-95+127+244-RA-	333	0.332	0.089	2.33e-04	358	0.354	0.068	3.19e-07
T Cell	CD4	CD4/27+31+57-127-244-RA+	330	-0.048	0.062	0.438	NA	NA	NA	NA
T Cell	CD4	CD4/27+28+31+57-127-244-RA+	330	-0.042	0.063	0.5	NA	NA	NA	NA
T Cell	CD4	CD4/27+31+127-244-RA+	331	-0.034	0.062	0.581	NA	NA	NA	NA
T Cell	CD4	CD4/28+31+127-244-RA+	333	-0.051	0.062	0.407	NA	NA	NA	NA
T Cell	CD4	CD4/27+28+31+127-244-RA+	330	-0.043	0.062	0.492	NA	NA	NA	NA
T Cell	CD4	CD4/27+31+57-127-RA+	330	-0.039	0.06	0.516	NA	NA	NA	NA
T Cell	CD4	CD4/28+31+57-127-RA+	332	-0.057	0.06	0.341	NA	NA	NA	NA
T Cell	CD4	CD4/27+28+31+57-127-RA+	330	-0.036	0.061	0.556	NA	NA	NA	NA
T Cell	CD4	CD4/27+31+127-RA+	331	-0.022	0.06	0.716	NA	NA	NA	NA
T Cell	CD4	CD4/28+31+127-RA+	332	-0.066	0.059	0.27	NA	NA	NA	NA
T Cell	CD4	CD4/27+28+31+127-RA+	330	-0.035	0.061	0.566	NA	NA	NA	NA
T Cell	CD8	CD8/27-28+31-57-95+127+244-RA-	332	0.348	0.087	7.46e-05	357	0.363	0.066	7.76e-08
T Cell	CD8	CD8/27-31-57-244-RA-	332	0.3	0.082	2.98e-04	357	0.31	0.062	1.01e-06
T Cell	CD8	CD8/31-57-244-RA-	333	0.25	0.071	5.37e-04	358	0.278	0.054	5.37e-07
T Cell	CD8	CD8/27-28+31-57-244-RA-	332	0.304	0.08	1.87e-04	357	0.317	0.062	4.53e-07
T Cell	CD8	CD8/28+31-57-244-RA-	333	0.254	0.071	4.35e-04	358	0.285	0.054	2.85e-07
T Cell	CD8	CD8/27-57-244-RA-	332	0.295	0.078	1.82e-04	357	0.305	0.059	4.92e-07
T Cell	CD8	CD8/57-244-RA-	332	0.224	0.063	4.51e-04	357	0.25	0.048	3.89e-07
T Cell	CD8	CD8/27-28+57-244-RA-	332	0.302	0.077	1.15e-04	357	0.313	0.059	2.25e-07
T Cell	CD8	CD8/28+57-244-RA-	331	0.222	0.063	4.54e-04	356	0.253	0.048	2.6e-07
T Cell	CD8	CD8/27-31-244-RA-	332	0.293	0.082	4.44e-04	357	0.309	0.062	1.17e-06
T Cell	CD8	CD8/31-244-RA-	333	0.246	0.072	6.71e-04	358	0.276	0.054	6.54e-07
T Cell	CD8	CD8/27-28+31-244-RA-	332	0.303	0.08	1.94e-04	357	0.317	0.062	4.7e-07
T Cell	CD8	CD8/28+31-244-RA-	333	0.253	0.071	4.42e-04	358	0.285	0.054	2.97e-07
T Cell	CD8	CD8/27-244-RA-	332	0.289	0.078	2.66e-04	357	0.304	0.059	5.26e-07
T Cell	CD8	CD8/244-RA-	332	0.22	0.063	5.52e-04	357	0.248	0.048	4.81e-07
T Cell	CD8	CD8/27-28+244-RA-	332	0.301	0.077	1.21e-04	357	0.312	0.059	2.45e-07
T Cell	CD8	CD8/27-31-57-95+244-RA-	332	0.3	0.082	3.06e-04	357	0.311	0.063	1.02e-06
T Cell	CD8	CD8/27-28+31-57-95+244-RA-	332	0.305	0.081	1.79e-04	357	0.318	0.062	4.32e-07
T Cell	CD8	CD8/28+31-57-95+244-RA-	333	0.254	0.072	4.51e-04	358	0.283	0.055	3.6e-07
T Cell	CD8	CD8/27-57-95+244-RA-	332	0.297	0.078	1.81e-04	357	0.306	0.06	4.86e-07
T Cell	CD8	CD8/27-28+57-95+244-RA-	332	0.303	0.077	1.09e-04	357	0.314	0.059	2.14e-07
T Cell	CD8	CD8/27-31-95+244-RA-	332	0.293	0.083	4.48e-04	357	0.31	0.063	1.15e-06
T Cell	CD8	CD8/27-28+31-95+244-RA-	332	0.304	0.08	1.86e-04	357	0.318	0.062	4.49e-07
T Cell	CD8	CD8/28+31-95+244-RA-	333	0.254	0.072	4.59e-04	358	0.283	0.055	3.75e-07
T Cell	CD8	CD8/27-95+244-RA-	332	0.29	0.079	2.62e-04	357	0.305	0.06	5.08e-07
T Cell	CD8	CD8/27-28+95+244-RA-	332	0.303	0.077	1.15e-04	357	0.313	0.059	2.33e-07
T Cell	CD8	CD8/27-31-57-127+244-RA-	332	0.344	0.086	7.3e-05	357	0.359	0.065	7.63e-08
T Cell	CD8	CD8/31-57-127+244-RA-	333	0.278	0.075	2.74e-04	358	0.308	0.057	1.42e-07
T Cell	CD8	CD8/27-28+31-57-127+244-RA-	332	0.347	0.087	7.39e-05	357	0.363	0.066	7.4e-08
T Cell	CD8	CD8/28+31-57-127+244-RA-	333	0.279	0.076	2.76e-04	358	0.309	0.058	1.42e-07
T Cell	CD8	CD8/27-57-127+244-RA-	332	0.336	0.082	5.55e-05	357	0.353	0.063	4.01e-08
T Cell	CD8	CD8/57-127+244-RA-	333	0.254	0.069	2.72e-04	358	0.284	0.053	1.3e-07
T Cell	CD8	CD8/27-28+57-127+244-RA-	332	0.339	0.083	5.35e-05	357	0.356	0.063	3.88e-08
T Cell	CD8	CD8/28+57-127+244-RA-	333	0.255	0.069	2.72e-04	358	0.285	0.053	1.32e-07
T Cell	CD8	CD8/27-31+57-127+244-RA-	333	0.325	0.089	3.02e-04	358	0.35	0.068	3.98e-07
T Cell	CD8	CD8/27-28+31+57-127+244-RA-	333	0.327	0.089	2.76e-04	358	0.35	0.068	3.79e-07
T Cell	CD8	CD8/27-31-127+244-RA-	332	0.342	0.086	7.68e-05	357	0.359	0.065	7.86e-08
T Cell	CD8	CD8/31-127+244-RA-	333	0.277	0.075	2.81e-04	358	0.308	0.057	1.47e-07
T Cell	CD8	CD8/27-28+31-127+244-RA-	332	0.347	0.086	7.4e-05	357	0.363	0.066	7.34e-08
T Cell	CD8	CD8/28+31-127+244-RA-	333	0.279	0.076	2.78e-04	358	0.309	0.058	1.45e-07
T Cell	CD8	CD8/27-127+244-RA-	332	0.334	0.082	5.89e-05	357	0.351	0.063	4.32e-08
T Cell	CD8	CD8/127+244-RA-	333	0.253	0.069	2.82e-04	358	0.283	0.053	1.41e-07
T Cell	CD8	CD8/27-28+127+244-RA-	332	0.339	0.083	5.4e-05	357	0.355	0.063	3.99e-08
T Cell	CD8	CD8/28+127+244-RA-	333	0.255	0.069	2.79e-04	358	0.284	0.053	1.42e-07
T Cell	CD8	CD8/27-31+127+244-RA-	333	0.323	0.089	3.26e-04	358	0.347	0.068	4.71e-07
T Cell	CD8	CD8/27-28+31+127+244-RA-	333	0.325	0.089	2.94e-04	358	0.348	0.068	4.35e-07
T Cell	CD8	CD8/27-31-57-95+127+244-RA-	332	0.345	0.086	7.14e-05	357	0.36	0.066	7.91e-08
T Cell	CD8	CD8/31-57-95+127+244-RA-	333	0.278	0.076	2.86e-04	358	0.307	0.058	1.8e-07
T Cell	CD8	CD8/28+31-57-95+127+244-RA-	333	0.279	0.076	2.9e-04	358	0.308	0.058	1.8e-07
T Cell	CD8	CD8/27-57-95+127+244-RA-	332	0.337	0.082	5.38e-05	357	0.353	0.063	4.1e-08
T Cell	CD8	CD8/57-95+127+244-RA-	333	0.254	0.07	2.94e-04	358	0.283	0.053	1.74e-07
T Cell	CD8	CD8/27-28+57-95+127+244-RA-	332	0.34	0.083	5.36e-05	357	0.356	0.063	4.01e-08
T Cell	CD8	CD8/28+57-95+127+244-RA-	333	0.255	0.07	2.94e-04	358	0.283	0.053	1.75e-07
T Cell	CD8	CD8/27-31+57-95+127+244-RA-	333	0.331	0.089	2.48e-04	358	0.354	0.068	3.25e-07
T Cell	CD8	CD8/27-31-95+127+244-RA-	332	0.344	0.086	7.55e-05	357	0.359	0.066	8.19e-08
T Cell	CD8	CD8/31-95+127+244-RA-	333	0.278	0.076	2.93e-04	358	0.307	0.058	1.87e-07
T Cell	CD8	CD8/27-28+31-95+127+244-RA-	332	0.347	0.087	7.47e-05	357	0.363	0.066	7.7e-08
T Cell	CD8	CD8/28+31-95+127+244-RA-	333	0.279	0.076	2.92e-04	358	0.308	0.058	1.84e-07
T Cell	CD8	CD8/27-95+127+244-RA-	332	0.336	0.082	5.72e-05	357	0.352	0.063	4.43e-08
T Cell	CD8	CD8/95+127+244-RA-	333	0.254	0.069	3.05e-04	358	0.282	0.053	1.89e-07
T Cell	CD8	CD8/27-28+95+127+244-RA-	332	0.34	0.083	5.4e-05	357	0.355	0.063	4.12e-08
T Cell	CD8	CD8/28+95+127+244-RA-	333	0.255	0.07	3.01e-04	358	0.283	0.053	1.88e-07
T Cell	CD8	CD8/27-31+95+127+244-RA-	333	0.329	0.089	2.68e-04	358	0.351	0.068	3.84e-07
T Cell	CD8	CD8/27-28+31+95+127+244-RA-	333	0.33	0.089	2.47e-04	358	0.352	0.068	3.66e-07
T Cell	CD8	CD8/27-28+31-57-244-	332	0.255	0.078	1.27e-03	NA	NA	NA	NA
T Cell	CD8	CD8/27-28+31-244-	332	0.254	0.078	1.33e-03	NA	NA	NA	NA
T Cell	CD8	CD8/27-31-57-95+244-	332	0.27	0.084	1.39e-03	NA	NA	NA	NA
T Cell	CD8	CD8/31-57-95+244-	333	0.197	0.069	4.38e-03	NA	NA	NA	NA
T Cell	CD8	CD8/27-28+31-57-95+244-	332	0.274	0.08	6.65e-04	357	0.302	0.061	1.09e-06
T Cell	CD8	CD8/28+31-57-95+244-	333	0.199	0.068	3.77e-03	NA	NA	NA	NA
T Cell	CD8	CD8/27+28+31-57-95+244-	333	0.172	0.069	0.013	NA	NA	NA	NA
T Cell	CD8	CD8/27-57-95+244-	332	0.266	0.079	8.47e-04	NA	NA	NA	NA
T Cell	CD8	CD8/27-28+57-95+244-	332	0.271	0.076	4.38e-04	357	0.295	0.058	6.02e-07
T Cell	CD8	CD8/27-31-95+244-	332	0.258	0.084	2.38e-03	NA	NA	NA	NA
T Cell	CD8	CD8/31-95+244-	333	0.191	0.069	5.85e-03	NA	NA	NA	NA
T Cell	CD8	CD8/27-28+31-95+244-	332	0.273	0.08	6.99e-04	NA	NA	NA	NA
T Cell	CD8	CD8/28+31-95+244-	333	0.198	0.068	3.9e-03	NA	NA	NA	NA
T Cell	CD8	CD8/27+28+31-95+244-	333	0.172	0.069	0.013	NA	NA	NA	NA
T Cell	CD8	CD8/27-95+244-	332	0.254	0.079	1.45e-03	NA	NA	NA	NA
T Cell	CD8	CD8/27-28+95+244-	332	0.27	0.076	4.67e-04	357	0.294	0.058	6.58e-07
T Cell	CD8	CD8/27-31-57-127+244-	332	0.261	0.082	1.55e-03	NA	NA	NA	NA
T Cell	CD8	CD8/27-28+31-57-127+244-	332	0.275	0.082	9.63e-04	NA	NA	NA	NA
T Cell	CD8	CD8/27-31-127+244-	332	0.259	0.081	1.57e-03	NA	NA	NA	NA
T Cell	CD8	CD8/27-28+31-127+244-	332	0.274	0.082	9.85e-04	NA	NA	NA	NA
T Cell	CD8	CD8/25+38-39-73-DR-	333	0.411	0.092	1.06e-05	357	0.454	0.071	4.55e-10
T Cell	CD8	CD8/25+39-73-DR-	332	0.397	0.091	1.63e-05	357	0.449	0.07	5.71e-10
T Cell	CD8	CD8/25+38-73-DR-	333	0.38	0.089	2.68e-05	357	0.423	0.069	2.33e-09
T Cell	CD8	CD8/25+73-DR-	333	0.378	0.089	2.62e-05	357	0.417	0.068	2.94e-09
T Cell	CD8	CD8/25+38-39-DR-	332	0.317	0.082	1.38e-04	356	0.387	0.064	4.3e-09
T Cell	CD8	CD8/25-39-DR-	322	-0.007	0.004	0.129	NA	NA	NA	NA
T Cell	CD8	CD8/25+39-DR-	332	0.313	0.081	1.41e-04	356	0.38	0.064	5.69e-09
T Cell	CD8	CD8/25+38-DR-	332	0.295	0.08	2.69e-04	356	0.367	0.063	1.06e-08
T Cell	CD8	CD8/25-DR-	321	-0.008	0.004	0.029	NA	NA	NA	NA
T Cell	CD8	CD8/25+DR-	332	0.293	0.079	2.43e-04	357	0.378	0.062	2.36e-09
T Cell	CD8	CD8/25+38-39-73+DR-	332	0.262	0.082	1.45e-03	NA	NA	NA	NA
T Cell	CD8	CD8/25+39-73+DR-	332	0.257	0.081	1.6e-03	NA	NA	NA	NA
T Cell	CD8	CD8/25+38-73+DR-	331	0.234	0.079	3.22e-03	NA	NA	NA	NA
T Cell	CD8	CD8/25+73+DR-	332	0.213	0.078	6.83e-03	NA	NA	NA	NA
T Cell	CD8	CD8/25+38-39-73-127+DR-	333	0.399	0.094	2.93e-05	357	0.449	0.073	1.66e-09
T Cell	CD8	CD8/25+39-73-127+DR-	333	0.399	0.094	2.8e-05	357	0.447	0.072	1.89e-09
T Cell	CD8	CD8/25+38-73-127+DR-	333	0.381	0.093	5.12e-05	357	0.434	0.072	3.47e-09
T Cell	CD8	CD8/25+73-127+DR-	333	0.38	0.093	5.02e-05	357	0.43	0.071	4.15e-09
T Cell	CD8	CD8/25+38-39-127+DR-	332	0.31	0.084	2.63e-04	356	0.386	0.066	9.21e-09
T Cell	CD8	CD8/25+39-127+DR-	332	0.306	0.083	2.76e-04	357	0.398	0.065	2.48e-09
T Cell	CD8	CD8/25+38-127+DR-	332	0.296	0.083	4.41e-04	356	0.374	0.065	1.99e-08
T Cell	CD8	CD8/25+127+DR-	332	0.293	0.082	4.33e-04	357	0.385	0.064	4.91e-09
T Cell	CD8	CD8/25+38-39-73+127+DR-	332	0.265	0.083	1.51e-03	NA	NA	NA	NA
T Cell	CD8	CD8/25+39-73+127+DR-	332	0.258	0.082	1.74e-03	NA	NA	NA	NA
T Cell	CD8	CD8/25+38-73+127+DR-	332	0.255	0.082	1.94e-03	NA	NA	NA	NA
T Cell	CD8	CD8/25+73+127+DR-	332	0.246	0.081	2.45e-03	NA	NA	NA	NA
T Cell	CD4	CD4/25-38+73-127-DR-PD1-RO-	331	-0.012	0.064	0.856	NA	NA	NA	NA
T Cell	CD4	CD4/38+73-127-DR-PD1-RO-	332	-0.004	0.064	0.952	NA	NA	NA	NA
T Cell	CD8	CD8/25+38-39-73-	332	0.394	0.091	2.04e-05	357	0.449	0.071	6.31e-10
T Cell	CD8	CD8/25+39-73-	332	0.392	0.09	1.89e-05	357	0.444	0.07	7.51e-10
T Cell	CD8	CD8/25+38-73-	333	0.375	0.089	3.19e-05	357	0.417	0.069	3.11e-09
T Cell	CD8	CD8/25+73-	333	0.372	0.088	3.03e-05	357	0.411	0.068	3.86e-09
T Cell	CD8	CD8/25+38-39-	332	0.311	0.082	1.77e-04	356	0.381	0.064	6.46e-09
T Cell	CD8	CD8/25-39-	322	-0.007	0.004	0.109	NA	NA	NA	NA
T Cell	CD8	CD8/25+39-	332	0.308	0.081	1.73e-04	356	0.375	0.063	7.93e-09
T Cell	CD8	CD8/25+38-	332	0.287	0.08	3.57e-04	356	0.359	0.062	1.65e-08
T Cell	CD8	CD8/25-	322	-0.009	0.003	3.58e-03	NA	NA	NA	NA
T Cell	CD8	CD8/25+	332	0.286	0.078	2.96e-04	357	0.37	0.061	3.29e-09
T Cell	CD8	CD8/25+38-39-73+	332	0.256	0.082	1.88e-03	NA	NA	NA	NA
T Cell	CD8	CD8/25+39-73+	332	0.25	0.081	2.07e-03	NA	NA	NA	NA
T Cell	CD8	CD8/25+38-73+	331	0.225	0.078	4.13e-03	NA	NA	NA	NA
T Cell	CD8	CD8/25+73+	332	0.206	0.077	7.77e-03	NA	NA	NA	NA
T Cell	CD8	CD8/25+38-39-73-127+	333	0.395	0.094	3.35e-05	357	0.447	0.072	1.95e-09
T Cell	CD8	CD8/25+39-73-127+	333	0.395	0.093	3.12e-05	357	0.443	0.072	2.17e-09
T Cell	CD8	CD8/25+38-73-127+	333	0.378	0.093	5.64e-05	357	0.431	0.071	3.98e-09
T Cell	CD8	CD8/25+73-127+	333	0.376	0.092	5.44e-05	357	0.426	0.071	4.77e-09
T Cell	CD8	CD8/25+38-39-127+	332	0.306	0.084	3.1e-04	356	0.383	0.066	1.19e-08
T Cell	CD8	CD8/25+39-127+	332	0.302	0.083	3.26e-04	357	0.394	0.065	3.22e-09
T Cell	CD8	CD8/25+38-127+	332	0.291	0.083	5.2e-04	356	0.37	0.065	2.56e-08
T Cell	CD8	CD8/25+127+	332	0.288	0.082	4.82e-04	357	0.381	0.064	5.78e-09
T Cell	CD8	CD8/25+38-39-73+127+	332	0.26	0.083	1.83e-03	NA	NA	NA	NA
T Cell	CD8	CD8/25+39-73+127+	332	0.253	0.082	2.09e-03	NA	NA	NA	NA
T Cell	CD8	CD8/25+38-73+127+	332	0.25	0.082	2.39e-03	NA	NA	NA	NA
T Cell	CD4	CD4/25-38+127-DR-PD1-RO-	331	-0.019	0.064	0.769	NA	NA	NA	NA
T Cell	CD8	CD8/25+73+127+	332	0.24	0.08	3.08e-03	NA	NA	NA	NA
T Cell	CD4	CD4/38+127-DR-PD1-RO-	331	-0.018	0.063	0.775	NA	NA	NA	NA
T Cell	CD8	CD8/25+38-39-73-DR-PD1-RO+	332	0.437	0.098	1.06e-05	356	0.464	0.075	2.11e-09
T Cell	CD8	CD8/25+39-73-DR-PD1-RO+	332	0.433	0.097	1.22e-05	356	0.459	0.075	3.02e-09
T Cell	CD8	CD8/25+38-73-DR-PD1-RO+	332	0.401	0.094	2.81e-05	356	0.425	0.073	1.29e-08
T Cell	CD8	CD8/25+73-DR-PD1-RO+	332	0.397	0.094	3.11e-05	356	0.419	0.073	1.81e-08
T Cell	CD8	CD8/25+38-39-DR-PD1-RO+	332	0.391	0.089	1.69e-05	356	0.441	0.069	6.09e-10
T Cell	CD8	CD8/25+39-DR-PD1-RO+	332	0.386	0.089	1.94e-05	356	0.434	0.069	9.58e-10
T Cell	CD8	CD8/25+38-DR-PD1-RO+	332	0.361	0.086	3.79e-05	356	0.408	0.067	3.11e-09
T Cell	CD8	CD8/25+DR-PD1-RO+	332	0.354	0.086	4.62e-05	356	0.397	0.067	5.79e-09
T Cell	CD8	CD8/25+38-39-73+DR-PD1-RO+	331	0.316	0.091	5.99e-04	354	0.392	0.07	5.02e-08
T Cell	CD8	CD8/25+39-73+DR-PD1-RO+	331	0.309	0.09	7.07e-04	NA	NA	NA	NA
T Cell	CD8	CD8/25+38-73+DR-PD1-RO+	331	0.296	0.087	7.42e-04	NA	NA	NA	NA
T Cell	CD8	CD8/25+73+DR-PD1-RO+	332	0.276	0.087	1.57e-03	NA	NA	NA	NA
T Cell	CD8	CD8/25+39-73-127+DR-PD1-RO+	332	0.431	0.098	1.49e-05	356	0.46	0.076	3.25e-09
T Cell	CD8	CD8/25+38-73-127+DR-PD1-RO+	332	0.413	0.097	2.55e-05	356	0.445	0.075	6.21e-09
T Cell	CD8	CD8/25+73-127+DR-PD1-RO+	332	0.41	0.097	2.8e-05	356	0.44	0.075	8.39e-09
T Cell	CD8	CD8/25+38-39-127+DR-PD1-RO+	332	0.383	0.09	2.67e-05	356	0.438	0.07	9.61e-10
T Cell	CD8	CD8/25+39-127+DR-PD1-RO+	332	0.379	0.09	3.05e-05	356	0.431	0.069	1.45e-09
T Cell	CD8	CD8/25+38-127+DR-PD1-RO+	332	0.366	0.089	5.01e-05	356	0.421	0.069	2.6e-09
T Cell	CD8	CD8/25+127+DR-PD1-RO+	332	0.361	0.089	5.68e-05	356	0.414	0.069	4.03e-09
T Cell	CD8	CD8/25+39-73+127+DR-PD1-RO+	331	0.3	0.091	1.15e-03	NA	NA	NA	NA
T Cell	CD8	CD8/25+38-73+127+DR-PD1-RO+	331	0.294	0.091	1.3e-03	NA	NA	NA	NA
T Cell	CD8	CD8/25+73+127+DR-PD1-RO+	331	0.288	0.09	1.5e-03	NA	NA	NA	NA
T Cell	CD8	CD8/25+38-39-73-PD1-RO+	332	0.434	0.097	1.15e-05	356	0.461	0.075	2.38e-09
T Cell	CD8	CD8/25+39-73-PD1-RO+	332	0.43	0.097	1.34e-05	356	0.456	0.075	3.49e-09
T Cell	CD8	CD8/25+38-73-PD1-RO+	332	0.397	0.094	3.03e-05	356	0.422	0.073	1.46e-08
T Cell	CD8	CD8/25+73-PD1-RO+	332	0.393	0.093	3.41e-05	356	0.415	0.072	2.12e-08
T Cell	CD8	CD8/25+38-39-PD1-RO+	332	0.388	0.089	1.9e-05	356	0.438	0.069	7.25e-10
T Cell	CD8	CD8/25+39-PD1-RO+	332	0.383	0.089	2.22e-05	356	0.431	0.069	1.18e-09
T Cell	CD8	CD8/25+38-PD1-RO+	332	0.357	0.086	4.4e-05	356	0.404	0.067	3.86e-09
T Cell	CD8	CD8/25+PD1-RO+	332	0.349	0.085	5.47e-05	356	0.393	0.066	7.49e-09
T Cell	CD8	CD8/25+38-39-73+PD1-RO+	331	0.312	0.091	6.94e-04	NA	NA	NA	NA
T Cell	CD8	CD8/25+39-73+PD1-RO+	331	0.305	0.09	8.34e-04	NA	NA	NA	NA
T Cell	CD8	CD8/25+38-73+PD1-RO+	331	0.29	0.087	9.18e-04	NA	NA	NA	NA
T Cell	CD8	CD8/25+73+PD1-RO+	332	0.268	0.086	2.05e-03	NA	NA	NA	NA
T Cell	CD8	CD8/25+38-39-73-127+PD1-RO+	332	0.43	0.098	1.52e-05	356	0.461	0.076	2.93e-09
T Cell	CD8	CD8/25+39-73-127+PD1-RO+	332	0.428	0.098	1.61e-05	356	0.457	0.076	3.68e-09
T Cell	CD8	CD8/25+38-73-127+PD1-RO+	332	0.41	0.096	2.75e-05	356	0.442	0.074	7.01e-09
T Cell	CD8	CD8/25+73-127+PD1-RO+	332	0.408	0.096	2.95e-05	356	0.437	0.074	9.41e-09
T Cell	CD8	CD8/25+38-39-127+PD1-RO+	332	0.38	0.09	3e-05	356	0.435	0.07	1.14e-09
T Cell	CD8	CD8/25+39-127+PD1-RO+	332	0.376	0.089	3.43e-05	356	0.428	0.069	1.75e-09
T Cell	CD8	CD8/25+38-127+PD1-RO+	332	0.362	0.089	5.66e-05	356	0.418	0.069	3.19e-09
T Cell	CD8	CD8/25+127+PD1-RO+	332	0.357	0.088	6.65e-05	356	0.41	0.068	5.21e-09
T Cell	CD8	CD8/25+38-39-73+127+PD1-RO+	331	0.303	0.092	1.08e-03	NA	NA	NA	NA
T Cell	CD8	CD8/25+39-73+127+PD1-RO+	331	0.296	0.091	1.33e-03	NA	NA	NA	NA
T Cell	CD8	CD8/25+38-73+127+PD1-RO+	331	0.29	0.091	1.5e-03	NA	NA	NA	NA
T Cell	CD8	CD8/25+73+127+PD1-RO+	331	0.28	0.09	1.92e-03	NA	NA	NA	NA
T Cell	CD8	CD8/25+38-39-73-DR-RO+	332	0.433	0.096	9.87e-06	356	0.46	0.074	1.84e-09
T Cell	CD8	CD8/25+39-73-DR-RO+	332	0.431	0.096	1.06e-05	356	0.455	0.074	2.39e-09
T Cell	CD8	CD8/25+38-73-DR-RO+	332	0.396	0.093	2.66e-05	356	0.42	0.072	1.2e-08
T Cell	CD8	CD8/25+73-DR-RO+	332	0.393	0.092	2.81e-05	356	0.414	0.072	1.56e-08
T Cell	CD8	CD8/25+38-39-DR-RO+	332	0.382	0.089	2.22e-05	356	0.435	0.069	7.25e-10
T Cell	CD8	CD8/25+39-DR-RO+	332	0.379	0.088	2.37e-05	356	0.429	0.068	1.04e-09
T Cell	CD8	CD8/25+38-DR-RO+	332	0.352	0.086	5e-05	356	0.401	0.066	3.83e-09
T Cell	CD8	CD8/25+DR-RO+	332	0.346	0.085	5.83e-05	356	0.391	0.066	6.68e-09
T Cell	CD8	CD8/25+38-39-73+DR-RO+	331	0.299	0.09	1.04e-03	NA	NA	NA	NA
T Cell	CD8	CD8/25+39-73+DR-RO+	331	0.294	0.09	1.19e-03	NA	NA	NA	NA
T Cell	CD8	CD8/25+38-73+DR-RO+	331	0.279	0.086	1.37e-03	NA	NA	NA	NA
T Cell	CD8	CD8/25+73+DR-RO+	332	0.258	0.086	2.92e-03	NA	NA	NA	NA
T Cell	CD8	CD8/25+38-39-73-127+DR-RO+	332	0.43	0.097	1.24e-05	356	0.459	0.075	2.16e-09
T Cell	CD8	CD8/25+39-73-127+DR-RO+	332	0.43	0.097	1.22e-05	356	0.457	0.075	2.48e-09
T Cell	CD8	CD8/25+38-73-127+DR-RO+	332	0.409	0.095	2.39e-05	356	0.44	0.074	5.54e-09
T Cell	CD8	CD8/25+73-127+DR-RO+	332	0.408	0.095	2.4e-05	356	0.436	0.073	6.69e-09
T Cell	CD4	CD4/38+39-73-127-PD1-RO-	332	-0.013	0.063	0.834	NA	NA	NA	NA
T Cell	CD8	CD8/25+38-39-127+DR-RO+	332	0.376	0.089	3.35e-05	356	0.432	0.069	1.1e-09
T Cell	CD8	CD8/25+39-127+DR-RO+	332	0.373	0.089	3.51e-05	356	0.427	0.069	1.51e-09
T Cell	CD8	CD8/25+38-127+DR-RO+	332	0.357	0.088	6.44e-05	356	0.414	0.068	3.1e-09
T Cell	CD8	CD8/25+127+DR-RO+	332	0.354	0.088	6.73e-05	356	0.408	0.068	4.31e-09
T Cell	CD8	CD8/25+38-39-73+127+DR-RO+	331	0.293	0.091	1.47e-03	NA	NA	NA	NA
T Cell	CD8	CD8/25+39-73+127+DR-RO+	331	0.287	0.091	1.72e-03	NA	NA	NA	NA
T Cell	CD8	CD8/25+38-73+127+DR-RO+	331	0.279	0.09	2.13e-03	NA	NA	NA	NA
T Cell	CD8	CD8/25+73+127+DR-RO+	331	0.273	0.089	2.41e-03	NA	NA	NA	NA
T Cell	CD4	CD4/25-38+73-127-PD1-RO-	332	-0.005	0.063	0.933	NA	NA	NA	NA
T Cell	CD4	CD4/38+73-127-PD1-RO-	332	-0.006	0.062	0.923	NA	NA	NA	NA
T Cell	CD8	CD8/25+38-39-73-RO+	332	0.429	0.096	1.1e-05	356	0.456	0.074	2.13e-09
T Cell	CD8	CD8/25+39-73-RO+	332	0.427	0.096	1.21e-05	356	0.451	0.074	2.88e-09
T Cell	CD8	CD8/25+38-73-RO+	332	0.392	0.093	2.94e-05	356	0.416	0.072	1.4e-08
T Cell	CD8	CD8/25+73-RO+	332	0.389	0.092	3.14e-05	356	0.41	0.071	1.89e-08
T Cell	CD8	CD8/25+38-39-RO+	332	0.378	0.089	2.53e-05	356	0.432	0.068	8.77e-10
T Cell	CD8	CD8/25+39-RO+	332	0.375	0.088	2.75e-05	356	0.425	0.068	1.32e-09
T Cell	CD8	CD8/25+38-RO+	332	0.347	0.085	5.85e-05	356	0.397	0.066	4.85e-09
T Cell	CD8	CD8/25+RO+	332	0.34	0.084	6.98e-05	356	0.386	0.065	8.93e-09
T Cell	CD8	CD8/25+38-39-73+RO+	331	0.296	0.09	1.19e-03	NA	NA	NA	NA
T Cell	CD8	CD8/25+39-73+RO+	331	0.289	0.09	1.39e-03	NA	NA	NA	NA
T Cell	CD8	CD8/25+38-73+RO+	331	0.273	0.086	1.68e-03	NA	NA	NA	NA
T Cell	CD8	CD8/25+73+RO+	332	0.25	0.086	3.81e-03	NA	NA	NA	NA
T Cell	CD8	CD8/25+38-39-73-127+RO+	332	0.427	0.097	1.39e-05	356	0.456	0.075	2.51e-09
T Cell	CD8	CD8/25+39-73-127+RO+	332	0.426	0.096	1.37e-05	356	0.454	0.074	2.91e-09
T Cell	CD8	CD8/25+38-73-127+RO+	332	0.406	0.095	2.6e-05	356	0.437	0.073	6.36e-09
T Cell	CD8	CD8/25+73-127+RO+	332	0.405	0.095	2.61e-05	356	0.433	0.073	7.8e-09
T Cell	CD8	CD8/25+38-39-127+RO+	332	0.372	0.089	3.8e-05	356	0.429	0.069	1.33e-09
T Cell	CD8	CD8/25+39-127+RO+	332	0.369	0.089	4.02e-05	356	0.423	0.069	1.85e-09
T Cell	CD8	CD8/25+38-127+RO+	332	0.353	0.088	7.29e-05	356	0.411	0.068	3.82e-09
T Cell	CD8	CD8/25+127+RO+	332	0.349	0.087	8e-05	356	0.404	0.068	5.72e-09
T Cell	CD4	CD4/25-38+39-127-PD1-RO-	331	-0.026	0.063	0.676	NA	NA	NA	NA
T Cell	CD4	CD4/38+39-127-PD1-RO-	331	-0.027	0.062	0.666	NA	NA	NA	NA
T Cell	CD8	CD8/25+38-39-73+127+RO+	331	0.29	0.091	1.68e-03	NA	NA	NA	NA
T Cell	CD8	CD8/25+39-73+127+RO+	331	0.283	0.091	1.99e-03	NA	NA	NA	NA
T Cell	CD8	CD8/25+38-73+127+RO+	331	0.274	0.09	2.46e-03	NA	NA	NA	NA
T Cell	CD8	CD8/25+73+127+RO+	331	0.265	0.089	3.09e-03	NA	NA	NA	NA
T Cell	CD4	CD4/25-38+127-PD1-RO-	331	-0.02	0.062	0.747	NA	NA	NA	NA
T Cell	CD4	CD4/38+127-PD1-RO-	331	-0.019	0.061	0.757	NA	NA	NA	NA
T Cell	CD4	CD4/25-38+39-73-127-DR-RO-	332	-0.01	0.065	0.877	NA	NA	NA	NA
T Cell	CD4	CD4/38+39-73-127-DR-RO-	332	-0.011	0.064	0.859	NA	NA	NA	NA
T Cell	CD4	CD4/25-38+73-127-DR-RO-	332	-0.003	0.064	0.964	NA	NA	NA	NA
T Cell	CD4	CD4/38+73-127-DR-RO-	332	-0.005	0.063	0.941	NA	NA	NA	NA
T Cell	CD4	CD4/25-38+39-127-DR-RO-	331	-0.024	0.064	0.705	NA	NA	NA	NA
T Cell	CD4	CD4/38+39-127-DR-RO-	331	-0.025	0.064	0.696	NA	NA	NA	NA
T Cell	CD4	CD4/25-38+127-DR-RO-	331	-0.018	0.064	0.778	NA	NA	NA	NA
T Cell	CD4	CD4/38+127-DR-RO-	332	-0.009	0.063	0.882	NA	NA	NA	NA
T Cell	CD4	CD4/25-38+39-73-127-RO-	332	-0.011	0.063	0.859	NA	NA	NA	NA
T Cell	CD4	CD4/38+39-73-127-RO-	332	-0.013	0.062	0.84	NA	NA	NA	NA
T Cell	CD4	CD4/25-38+73-127-RO-	332	-0.004	0.062	0.951	NA	NA	NA	NA
T Cell	CD4	CD4/38+73-127-RO-	332	-0.005	0.061	0.929	NA	NA	NA	NA
T Cell	CD4	CD4/25-38+39-127-RO-	331	-0.025	0.062	0.691	NA	NA	NA	NA
T Cell	CD4	CD4/38+39-127-RO-	332	-0.017	0.063	0.782	NA	NA	NA	NA
T Cell	CD4	CD4/25-38+127-RO-	332	-0.01	0.062	0.877	NA	NA	NA	NA
T Cell	CD4	CD4/38+127-RO-	332	-0.01	0.061	0.874	NA	NA	NA	NA
T Cell	DPT	DPT/25+38-39-127+DR-PD1-RO-	316	0.142	0.097	0.146	NA	NA	NA	NA
T Cell	DPT	DPT/25+38-39-127+PD1-RO-	316	0.136	0.097	0.161	NA	NA	NA	NA
T Cell	DPT	DPT/25+38-39-127+DR-RO-	316	0.15	0.096	0.121	NA	NA	NA	NA
T Cell	DPT	DPT/25+38-39-127+RO-	316	0.138	0.095	0.147	NA	NA	NA	NA
T Cell	CD4	CD4/25-38+39-73-DR-PD1-	327	-0.02	0.03	0.505	NA	NA	NA	NA
T Cell	CD4	CD4/38+39-73-DR-PD1-	327	-0.019	0.03	0.537	NA	NA	NA	NA
T Cell	CD4	CD4/25-38+73-DR-PD1-	328	-0.015	0.03	0.628	NA	NA	NA	NA
T Cell	CD4	CD4/38+73-DR-PD1-	328	-0.013	0.03	0.667	NA	NA	NA	NA
T Cell	CD4	CD4/25-38+39-DR-PD1-	328	-0.022	0.031	0.465	NA	NA	NA	NA
T Cell	CD4	CD4/38+39-DR-PD1-	328	-0.021	0.031	0.496	NA	NA	NA	NA
T Cell	CD4	CD4/25-38+DR-PD1-	328	-0.022	0.03	0.464	NA	NA	NA	NA
T Cell	CD4	CD4/38+DR-PD1-	328	-0.02	0.03	0.497	NA	NA	NA	NA
T Cell	CD4	CD4/25-38+39-73-127+DR-PD1-	327	-0.024	0.031	0.434	NA	NA	NA	NA
T Cell	CD4	CD4/38+39-73-127+DR-PD1-	327	-0.023	0.031	0.456	NA	NA	NA	NA
T Cell	CD4	CD4/25-38+73-127+DR-PD1-	327	-0.024	0.031	0.439	NA	NA	NA	NA
T Cell	CD4	CD4/38+73-127+DR-PD1-	327	-0.023	0.031	0.462	NA	NA	NA	NA
T Cell	CD4	CD4/25-38-39-127+DR-PD1-	331	-0.008	0.019	0.678	NA	NA	NA	NA
T Cell	CD4	CD4/38-39-127+DR-PD1-	331	-0.004	0.019	0.822	NA	NA	NA	NA
T Cell	CD4	CD4/25-38+39-127+DR-PD1-	327	-0.032	0.031	0.305	NA	NA	NA	NA
T Cell	CD4	CD4/38+39-127+DR-PD1-	327	-0.03	0.031	0.324	NA	NA	NA	NA
T Cell	CD4	CD4/25-38-127+DR-PD1-	331	-0.008	0.019	0.651	NA	NA	NA	NA
T Cell	CD4	CD4/38-127+DR-PD1-	331	-0.005	0.018	0.797	NA	NA	NA	NA
T Cell	CD4	CD4/25-38+127+DR-PD1-	327	-0.031	0.031	0.307	NA	NA	NA	NA
T Cell	CD4	CD4/38+127+DR-PD1-	327	-0.03	0.03	0.326	NA	NA	NA	NA
T Cell	CD4	CD4/25-38+39-73-PD1-	327	-0.023	0.03	0.457	NA	NA	NA	NA
T Cell	CD4	CD4/38+39-73-PD1-	327	-0.021	0.03	0.488	NA	NA	NA	NA
T Cell	CD4	CD4/25-38+73-PD1-	328	-0.017	0.03	0.571	NA	NA	NA	NA
T Cell	CD4	CD4/38+73-PD1-	328	-0.015	0.03	0.611	NA	NA	NA	NA
T Cell	CD4	CD4/25-38+39-PD1-	328	-0.025	0.031	0.422	NA	NA	NA	NA
T Cell	CD4	CD4/38+39-PD1-	328	-0.023	0.03	0.452	NA	NA	NA	NA
T Cell	CD4	CD4/25-38+PD1-	327	-0.03	0.029	0.314	NA	NA	NA	NA
T Cell	CD4	CD4/38+PD1-	327	-0.028	0.029	0.341	NA	NA	NA	NA
T Cell	CD4	CD4/25-38+39-73-127+PD1-	327	-0.027	0.031	0.385	NA	NA	NA	NA
T Cell	CD4	CD4/38+39-73-127+PD1-	327	-0.026	0.031	0.405	NA	NA	NA	NA
T Cell	CD4	CD4/25-38+73-127+PD1-	327	-0.027	0.031	0.388	NA	NA	NA	NA
T Cell	CD4	CD4/38+73-127+PD1-	327	-0.025	0.031	0.409	NA	NA	NA	NA
T Cell	CD4	CD4/25-38-39-127+PD1-	331	-0.008	0.019	0.686	NA	NA	NA	NA
T Cell	CD4	CD4/38-39-127+PD1-	331	-0.004	0.019	0.832	NA	NA	NA	NA
T Cell	CD4	CD4/25-38+39-127+PD1-	327	-0.034	0.031	0.269	NA	NA	NA	NA
T Cell	CD4	CD4/38+39-127+PD1-	327	-0.033	0.031	0.285	NA	NA	NA	NA
T Cell	CD4	CD4/25-38-127+PD1-	331	-0.008	0.018	0.65	NA	NA	NA	NA
T Cell	CD4	CD4/38-127+PD1-	331	-0.005	0.018	0.797	NA	NA	NA	NA
T Cell	CD4	CD4/25-38+127+PD1-	327	-0.034	0.03	0.269	NA	NA	NA	NA
T Cell	CD4	CD4/38+127+PD1-	327	-0.032	0.03	0.286	NA	NA	NA	NA
T Cell	CD4	CD4/25-38+39-73-127-DR-	331	0.078	0.048	0.107	NA	NA	NA	NA
T Cell	CD4	CD4/38+39-73-127-DR-	331	0.082	0.048	0.088	NA	NA	NA	NA
T Cell	CD4	CD4/38+39-127-DR-	330	0.091	0.048	0.056	NA	NA	NA	NA
T Cell	CD4	CD4/25-38+39-73-DR-	328	-0.012	0.03	0.689	NA	NA	NA	NA
T Cell	CD4	CD4/38+39-73-DR-	328	-0.01	0.029	0.725	NA	NA	NA	NA
T Cell	CD4	CD4/25-38+73-DR-	328	-0.005	0.028	0.872	NA	NA	NA	NA
T Cell	CD4	CD4/38+73-DR-	329	-0.006	0.029	0.828	NA	NA	NA	NA
T Cell	CD4	CD4/25-38+39-DR-	328	-0.019	0.029	0.522	NA	NA	NA	NA
T Cell	CD4	CD4/38+39-DR-	328	-0.017	0.029	0.555	NA	NA	NA	NA
T Cell	CD4	CD4/25-38+DR-	328	-0.019	0.029	0.513	NA	NA	NA	NA
T Cell	CD4	CD4/38+DR-	328	-0.017	0.028	0.548	NA	NA	NA	NA
T Cell	CD4	CD4/25-38+39-73-127+DR-	327	-0.022	0.03	0.476	NA	NA	NA	NA
T Cell	CD4	CD4/38+39-73-127+DR-	327	-0.021	0.03	0.497	NA	NA	NA	NA
T Cell	CD4	CD4/25-38+73-127+DR-	326	-0.017	0.029	0.554	NA	NA	NA	NA
T Cell	CD4	CD4/38+73-127+DR-	327	-0.02	0.03	0.506	NA	NA	NA	NA
T Cell	CD4	CD4/25-38+39-127+DR-	327	-0.029	0.03	0.339	NA	NA	NA	NA
T Cell	CD4	CD4/38+39-127+DR-	327	-0.028	0.03	0.357	NA	NA	NA	NA
T Cell	CD4	CD4/25-38+127+DR-	328	-0.023	0.03	0.438	NA	NA	NA	NA
T Cell	CD4	CD4/38+127+DR-	328	-0.022	0.03	0.46	NA	NA	NA	NA
T Cell	CD4	CD4/25-38+39-73-127-	331	0.074	0.049	0.138	NA	NA	NA	NA
T Cell	CD4	CD4/38+39-73-127-	331	0.079	0.049	0.112	NA	NA	NA	NA
T Cell	CD4	CD4/25-38+39-127-	331	0.072	0.049	0.143	NA	NA	NA	NA
T Cell	CD4	CD4/38+39-127-	331	0.078	0.049	0.115	NA	NA	NA	NA
T Cell	CD4	CD4/25-38+39-73-	328	-0.017	0.029	0.565	NA	NA	NA	NA
T Cell	CD4	CD4/38+39-73-	328	-0.016	0.029	0.598	NA	NA	NA	NA
T Cell	CD4	CD4/25-38+73-	328	-0.01	0.028	0.72	NA	NA	NA	NA
T Cell	CD4	CD4/38+73-	328	-0.008	0.028	0.764	NA	NA	NA	NA
T Cell	CD4	CD4/25-38+39-	328	-0.024	0.029	0.422	NA	NA	NA	NA
T Cell	CD4	CD4/38+39-	328	-0.022	0.029	0.451	NA	NA	NA	NA
T Cell	CD4	CD4/25-38+	329	-0.02	0.028	0.473	NA	NA	NA	NA
T Cell	CD4	CD4/38+	328	-0.022	0.028	0.436	NA	NA	NA	NA
T Cell	CD4	CD4/25-38+39-73-127+	327	-0.027	0.03	0.377	NA	NA	NA	NA
T Cell	CD4	CD4/38+39-73-127+	327	-0.026	0.03	0.394	NA	NA	NA	NA
T Cell	CD4	CD4/25-38+73-127+	326	-0.023	0.029	0.441	NA	NA	NA	NA
T Cell	CD4	CD4/38+73-127+	326	-0.022	0.029	0.46	NA	NA	NA	NA
T Cell	CD4	CD4/25-38+39-127+	327	-0.033	0.03	0.264	NA	NA	NA	NA
T Cell	CD4	CD4/38+39-127+	328	-0.028	0.03	0.363	NA	NA	NA	NA
T Cell	CD4	CD4/25-38+127+	328	-0.028	0.03	0.344	NA	NA	NA	NA
T Cell	CD4	CD4/38+127+	328	-0.027	0.03	0.361	NA	NA	NA	NA
T Cell	CD4	CD4/25-38+39-73-DR+	330	0.071	0.076	0.356	NA	NA	NA	NA
T Cell	CD4	CD4/38+39-73-DR+	330	0.079	0.077	0.302	NA	NA	NA	NA
T Cell	CD4	CD4/25-38+39-DR+	330	0.064	0.074	0.387	NA	NA	NA	NA
T Cell	CD4	CD4/38+39-DR+	330	0.073	0.075	0.329	NA	NA	NA	NA
T Cell	CD4	CD4/38+39-73-PD1+	330	0.057	0.053	0.283	NA	NA	NA	NA
T Cell	CD8	CD8/25+38-39-73-127+DR-PD1-RO+	332	0.433	0.098	1.39e-05	356	0.463	0.076	2.59e-09
T Cell	CD8	CD8/25+38-39-73-127+DR-PD1-RO-	330	0.351	0.107	1.22e-03	NA	NA	NA	NA
T Cell	CD4	CD4/25-38+39-73-DR+RO+	330	0.118	0.084	0.163	NA	NA	NA	NA
T Cell	CD4	CD4/38+39-73-DR+RO+	330	0.127	0.085	0.138	NA	NA	NA	NA
T Cell	CD4	CD4/25-38+39-DR+RO+	330	0.113	0.083	0.177	NA	NA	NA	NA
T Cell	CD4	CD4/38+39-DR+RO+	330	0.122	0.084	0.15	NA	NA	NA	NA
T Cell	CD8	CD8/25+38-39-73+127+DR-PD1-RO+	331	0.307	0.092	9.51e-04	NA	NA	NA	NA
T Cell	CD8	CD8/25+38-39-73-DR-PD1-RO-	332	0.384	0.104	2.54e-04	357	0.483	0.081	4.97e-09
T Cell	CD8	CD8/25+39-73-DR-PD1-RO-	331	0.362	0.1	3.53e-04	356	0.465	0.078	5.88e-09
T Cell	CD8	CD8/25+38-73-DR-PD1-RO-	332	0.38	0.102	2.38e-04	357	0.481	0.08	3.79e-09
T Cell	CD8	CD8/25+73-DR-PD1-RO-	330	0.378	0.098	1.3e-04	355	0.457	0.076	5.2e-09
T Cell	CD8	CD8/25+38-39-DR-PD1-RO-	330	0.214	0.085	0.012	NA	NA	NA	NA
T Cell	CD8	CD8/25+39-DR-PD1-RO-	330	0.214	0.083	0.011	NA	NA	NA	NA
T Cell	CD8	CD8/25+38-DR-PD1-RO-	330	0.209	0.084	0.013	NA	NA	NA	NA
T Cell	CD8	CD8/25+DR-PD1-RO-	330	0.21	0.083	0.012	NA	NA	NA	NA
T Cell	CD8	CD8/25+38-39-73+DR-PD1-RO-	330	0.174	0.085	0.041	NA	NA	NA	NA
T Cell	CD8	CD8/25+39-73+DR-PD1-RO-	330	0.168	0.083	0.045	NA	NA	NA	NA
T Cell	CD8	CD8/25+39-73-127+DR-PD1-RO-	330	0.353	0.106	9.56e-04	NA	NA	NA	NA
T Cell	CD8	CD8/25+38-73-127+DR-PD1-RO-	330	0.352	0.105	9.55e-04	NA	NA	NA	NA
T Cell	CD8	CD8/25+73-127+DR-PD1-RO-	330	0.352	0.104	8.05e-04	NA	NA	NA	NA
T Cell	CD8	CD8/25+38-39-127+DR-PD1-RO-	331	0.247	0.087	4.86e-03	NA	NA	NA	NA
T Cell	CD8	CD8/25+39-127+DR-PD1-RO-	330	0.229	0.085	7.55e-03	NA	NA	NA	NA
T Cell	CD8	CD8/25+38-127+DR-PD1-RO-	331	0.242	0.087	5.66e-03	NA	NA	NA	NA
T Cell	CD8	CD8/25+127+DR-PD1-RO-	330	0.225	0.085	8.32e-03	NA	NA	NA	NA
T Cell	CD8	CD8/25+39-73+127+DR-PD1-RO-	330	0.179	0.084	0.034	NA	NA	NA	NA
T Cell	CD8	CD8/25+38-73+127+DR-PD1-RO-	330	0.184	0.086	0.032	NA	NA	NA	NA
T Cell	CD8	CD8/25+73+127+DR-PD1-RO-	331	0.163	0.085	0.057	NA	NA	NA	NA
T Cell	CD8	CD8/25+38-39-73+127+DR-PD1-RO-	331	0.206	0.087	0.018	NA	NA	NA	NA
T Cell	CD8	CD8/25+38-39-73-PD1-RO-	332	0.371	0.103	3.7e-04	357	0.47	0.08	1.08e-08
T Cell	CD8	CD8/25+39-73-PD1-RO-	331	0.351	0.099	4.7e-04	356	0.453	0.077	1.16e-08
T Cell	CD8	CD8/25+38-73-PD1-RO-	332	0.367	0.101	3.2e-04	357	0.466	0.079	7.41e-09
T Cell	CD8	CD8/25+73-PD1-RO-	330	0.367	0.096	1.59e-04	355	0.444	0.075	8.62e-09
T Cell	CD8	CD8/25+38-39-PD1-RO-	330	0.201	0.084	0.018	NA	NA	NA	NA
T Cell	CD8	CD8/25+39-PD1-RO-	330	0.203	0.083	0.015	NA	NA	NA	NA
T Cell	CD8	CD8/25+38-PD1-RO-	330	0.2	0.083	0.016	NA	NA	NA	NA
T Cell	CD8	CD8/25+PD1-RO-	330	0.204	0.081	0.012	NA	NA	NA	NA
T Cell	CD8	CD8/25+38-39-73+PD1-RO-	330	0.161	0.084	0.057	NA	NA	NA	NA
T Cell	CD8	CD8/25+39-73+PD1-RO-	330	0.156	0.083	0.061	NA	NA	NA	NA
T Cell	CD8	CD8/25+38-39-73-127+PD1-RO-	331	0.356	0.107	9.74e-04	NA	NA	NA	NA
T Cell	CD8	CD8/25+39-73-127+PD1-RO-	331	0.358	0.105	7.06e-04	NA	NA	NA	NA
T Cell	CD8	CD8/25+38-73-127+PD1-RO-	331	0.358	0.104	6.67e-04	357	0.487	0.082	6.97e-09
T Cell	CD8	CD8/25+73-127+PD1-RO-	331	0.359	0.102	5.18e-04	357	0.478	0.081	7.28e-09
T Cell	CD8	CD8/25+38-39-127+PD1-RO-	331	0.239	0.087	6.3e-03	NA	NA	NA	NA
T Cell	CD8	CD8/25+39-127+PD1-RO-	330	0.222	0.085	9.37e-03	NA	NA	NA	NA
T Cell	CD8	CD8/25+38-127+PD1-RO-	331	0.235	0.086	6.92e-03	NA	NA	NA	NA
T Cell	CD8	CD8/25+127+PD1-RO-	330	0.22	0.084	9.18e-03	NA	NA	NA	NA
T Cell	CD8	CD8/25+38-39-73+127+PD1-RO-	331	0.197	0.086	0.023	NA	NA	NA	NA
T Cell	CD8	CD8/25+39-73+127+PD1-RO-	330	0.172	0.084	0.041	NA	NA	NA	NA
T Cell	CD8	CD8/25+38-73+127+PD1-RO-	330	0.175	0.085	0.04	NA	NA	NA	NA
T Cell	CD8	CD8/25+73+127+PD1-RO-	331	0.159	0.084	0.059	NA	NA	NA	NA
T Cell	CD8	CD8/25+38-39-73-DR-RO-	332	0.372	0.102	3.05e-04	357	0.478	0.079	3.78e-09
T Cell	CD8	CD8/25+39-73-DR-RO-	330	0.374	0.097	1.47e-04	355	0.456	0.076	4.83e-09
T Cell	CD8	CD8/25+38-73-DR-RO-	331	0.388	0.099	1.12e-04	357	0.476	0.078	2.9e-09
T Cell	CD8	CD8/25+73-DR-RO-	330	0.37	0.096	1.44e-04	355	0.454	0.075	3.76e-09
T Cell	CD8	CD8/25+38-39-DR-RO-	330	0.21	0.084	0.013	NA	NA	NA	NA
T Cell	CD8	CD8/25+39-DR-RO-	330	0.21	0.082	0.011	NA	NA	NA	NA
T Cell	CD8	CD8/25+38-DR-RO-	330	0.206	0.083	0.014	NA	NA	NA	NA
T Cell	CD8	CD8/25+DR-RO-	330	0.204	0.082	0.013	NA	NA	NA	NA
T Cell	CD8	CD8/25+38-39-73+DR-RO-	330	0.167	0.084	0.049	NA	NA	NA	NA
T Cell	CD8	CD8/25+39-73+DR-RO-	330	0.159	0.083	0.056	NA	NA	NA	NA
T Cell	CD8	CD8/25+38-39-73-127+DR-RO-	330	0.344	0.106	1.29e-03	NA	NA	NA	NA
T Cell	CD8	CD8/25+39-73-127+DR-RO-	329	0.36	0.103	5.75e-04	355	0.482	0.081	6.97e-09
T Cell	CD8	CD8/25+38-73-127+DR-RO-	330	0.345	0.104	1e-03	NA	NA	NA	NA
T Cell	CD8	CD8/25+73-127+DR-RO-	330	0.347	0.103	8.33e-04	NA	NA	NA	NA
T Cell	CD8	CD8/25+38-39-127+DR-RO-	331	0.247	0.086	4.58e-03	NA	NA	NA	NA
T Cell	CD8	CD8/25+39-127+DR-RO-	330	0.229	0.084	7.16e-03	NA	NA	NA	NA
T Cell	CD8	CD8/25+38-127+DR-RO-	331	0.241	0.086	5.38e-03	NA	NA	NA	NA
T Cell	CD8	CD8/25+127+DR-RO-	330	0.223	0.084	8.48e-03	NA	NA	NA	NA
T Cell	CD8	CD8/25+38-39-73+127+DR-RO-	331	0.198	0.086	0.022	NA	NA	NA	NA
T Cell	CD8	CD8/25+39-73+127+DR-RO-	330	0.17	0.084	0.043	NA	NA	NA	NA
T Cell	CD8	CD8/25+38-73+127+DR-RO-	330	0.176	0.085	0.04	NA	NA	NA	NA
T Cell	CD8	CD8/25+73+127+DR-RO-	331	0.153	0.085	0.072	NA	NA	NA	NA
T Cell	CD8	CD8/25+38-39-73-RO-	332	0.358	0.101	4.58e-04	357	0.464	0.079	8.62e-09
T Cell	CD8	CD8/25+39-73-RO-	330	0.362	0.096	2.06e-04	355	0.443	0.075	1e-08
T Cell	CD8	CD8/25+38-73-RO-	331	0.374	0.098	1.56e-04	355	0.448	0.076	7.8e-09
T Cell	CD8	CD8/25+73-RO-	330	0.357	0.094	1.88e-04	355	0.44	0.074	6.73e-09
T Cell	CD8	CD8/25+38-39-RO-	330	0.198	0.084	0.018	NA	NA	NA	NA
T Cell	CD8	CD8/25+39-RO-	330	0.2	0.082	0.016	NA	NA	NA	NA
T Cell	CD8	CD8/25+38-RO-	330	0.197	0.082	0.017	NA	NA	NA	NA
T Cell	CD8	CD8/25+RO-	330	0.198	0.08	0.014	NA	NA	NA	NA
T Cell	CD8	CD8/25+38-39-73+RO-	330	0.155	0.084	0.066	NA	NA	NA	NA
T Cell	CD8	CD8/25+39-73+RO-	330	0.148	0.082	0.073	NA	NA	NA	NA
T Cell	CD8	CD8/25+38-39-73-127+RO-	331	0.347	0.105	1.06e-03	NA	NA	NA	NA
T Cell	CD8	CD8/25+39-73-127+RO-	330	0.363	0.102	4.41e-04	356	0.483	0.08	4.67e-09
T Cell	CD8	CD8/25+38-73-127+RO-	331	0.35	0.103	7.27e-04	NA	NA	NA	NA
T Cell	CD8	CD8/25+73-127+RO-	331	0.352	0.101	5.81e-04	357	0.477	0.08	5.61e-09
T Cell	CD8	CD8/25+38-39-127+RO-	331	0.239	0.086	5.88e-03	NA	NA	NA	NA
T Cell	CD8	CD8/25+39-127+RO-	330	0.222	0.084	8.85e-03	NA	NA	NA	NA
T Cell	CD8	CD8/25+38-127+RO-	331	0.234	0.086	6.5e-03	NA	NA	NA	NA
T Cell	CD8	CD8/25+127+RO-	330	0.217	0.083	9.59e-03	NA	NA	NA	NA
T Cell	CD8	CD8/25+38-39-73+127+RO-	331	0.191	0.086	0.026	NA	NA	NA	NA
T Cell	CD8	CD8/25+39-73+127+RO-	330	0.164	0.083	0.049	NA	NA	NA	NA
T Cell	CD8	CD8/25+38-73+127+RO-	330	0.168	0.084	0.047	NA	NA	NA	NA
T Cell	CD8	CD8/25+73+127+RO-	331	0.15	0.084	0.073	NA	NA	NA	NA
T Cell	CD8	CD8/25+38-39-73-DR-PD1-	332	0.4	0.093	2.17e-05	357	0.456	0.072	7.5e-10
T Cell	CD8	CD8/25+39-73-DR-PD1-	332	0.396	0.092	2.28e-05	357	0.45	0.072	1.03e-09
T Cell	CD8	CD8/25+38-73-DR-PD1-	333	0.382	0.091	3.44e-05	357	0.426	0.07	3.52e-09
T Cell	CD8	CD8/25+73-DR-PD1-	333	0.379	0.09	3.51e-05	357	0.419	0.07	4.73e-09
T Cell	CD8	CD8/25+38-39-DR-PD1-	332	0.321	0.083	1.34e-04	356	0.39	0.065	4.83e-09
T Cell	CD8	CD8/25+39-DR-PD1-	332	0.317	0.082	1.42e-04	356	0.383	0.064	6.66e-09
T Cell	CD8	CD8/25+38-DR-PD1-	332	0.3	0.081	2.59e-04	356	0.371	0.064	1.14e-08
T Cell	CD8	CD8/25+DR-PD1-	332	0.298	0.08	2.22e-04	356	0.366	0.063	1.16e-08
T Cell	CD8	CD8/25+38-39-73+DR-PD1-	332	0.273	0.082	9.76e-04	NA	NA	NA	NA
T Cell	CD8	CD8/25+39-73+DR-PD1-	332	0.267	0.081	1.06e-03	NA	NA	NA	NA
T Cell	CD8	CD8/25+38-73+DR-PD1-	331	0.245	0.079	2.1e-03	NA	NA	NA	NA
T Cell	CD8	CD8/25+73+DR-PD1-	332	0.226	0.079	4.24e-03	NA	NA	NA	NA
T Cell	CD8	CD8/25+38-39-73-127+DR-PD1-	333	0.399	0.096	4.03e-05	357	0.451	0.074	2.9e-09
T Cell	CD8	CD8/25+39-73-127+DR-PD1-	333	0.398	0.096	4.11e-05	357	0.447	0.074	3.55e-09
T Cell	CD8	CD8/25+38-73-127+DR-PD1-	333	0.382	0.095	6.79e-05	357	0.436	0.073	5.75e-09
T Cell	CD8	CD8/25+73-127+DR-PD1-	333	0.38	0.094	7.08e-05	357	0.432	0.073	7.41e-09
T Cell	CD8	CD8/25+38-39-127+DR-PD1-	331	0.328	0.083	1.05e-04	355	0.397	0.065	3.16e-09
T Cell	CD8	CD8/25+39-127+DR-PD1-	331	0.323	0.083	1.12e-04	356	0.408	0.065	8.36e-10
T Cell	CD8	CD8/25+38-127+DR-PD1-	331	0.314	0.083	1.72e-04	355	0.385	0.065	6.47e-09
T Cell	CD8	CD8/25+127+DR-PD1-	331	0.31	0.082	1.85e-04	357	0.388	0.065	6e-09
T Cell	CD8	CD8/25+38-39-73+127+DR-PD1-	332	0.274	0.083	1.06e-03	NA	NA	NA	NA
T Cell	CD8	CD8/25+39-73+127+DR-PD1-	332	0.267	0.082	1.22e-03	NA	NA	NA	NA
T Cell	CD8	CD8/25+38-73+127+DR-PD1-	332	0.266	0.082	1.31e-03	NA	NA	NA	NA
T Cell	CD8	CD8/25+73+127+DR-PD1-	332	0.257	0.081	1.63e-03	NA	NA	NA	NA
T Cell	CD8	CD8/25+38-39-73-PD1-	332	0.395	0.092	2.59e-05	357	0.451	0.072	1.01e-09
T Cell	CD8	CD8/25+39-73-PD1-	332	0.392	0.092	2.53e-05	357	0.445	0.071	1.28e-09
T Cell	CD8	CD8/25+38-73-PD1-	333	0.377	0.09	3.99e-05	357	0.42	0.07	4.57e-09
T Cell	CD8	CD8/25+73-PD1-	333	0.373	0.089	3.87e-05	357	0.413	0.069	5.8e-09
T Cell	CD8	CD8/25+38-39-PD1-	332	0.315	0.083	1.72e-04	356	0.384	0.065	7.27e-09
T Cell	CD8	CD8/25+39-PD1-	332	0.311	0.082	1.71e-04	356	0.378	0.064	8.96e-09
T Cell	CD8	CD8/25+38-PD1-	332	0.291	0.08	3.47e-04	356	0.363	0.063	1.8e-08
T Cell	CD8	CD8/25+PD1-	332	0.291	0.079	2.66e-04	356	0.358	0.062	1.56e-08
T Cell	CD8	CD8/25+38-39-73+PD1-	332	0.265	0.082	1.3e-03	NA	NA	NA	NA
T Cell	CD8	CD8/25+39-73+PD1-	332	0.26	0.081	1.4e-03	NA	NA	NA	NA
T Cell	CD8	CD8/25+38-73+PD1-	331	0.235	0.078	2.78e-03	NA	NA	NA	NA
T Cell	CD8	CD8/25+73+PD1-	332	0.218	0.077	4.93e-03	NA	NA	NA	NA
T Cell	CD8	CD8/25+38-39-73-127+PD1-	333	0.396	0.096	4.5e-05	357	0.448	0.074	3.31e-09
T Cell	CD8	CD8/25+39-73-127+PD1-	333	0.394	0.095	4.43e-05	357	0.444	0.073	3.93e-09
T Cell	CD8	CD8/25+38-73-127+PD1-	333	0.379	0.094	7.36e-05	357	0.434	0.073	6.41e-09
T Cell	CD8	CD8/25+73-127+PD1-	333	0.377	0.094	7.35e-05	357	0.428	0.072	8.07e-09
T Cell	CD8	CD8/25+38-39-127+PD1-	331	0.324	0.083	1.25e-04	355	0.394	0.065	4.08e-09
T Cell	CD8	CD8/25+39-127+PD1-	331	0.319	0.082	1.31e-04	356	0.404	0.065	1.07e-09
T Cell	CD8	CD8/25+38-127+PD1-	331	0.31	0.082	2.03e-04	355	0.381	0.065	8.25e-09
T Cell	CD8	CD8/25+127+PD1-	332	0.292	0.083	4.72e-04	356	0.367	0.065	3.03e-08
T Cell	CD8	CD8/25+38-39-73+127+PD1-	332	0.269	0.083	1.31e-03	NA	NA	NA	NA
T Cell	CD8	CD8/25+39-73+127+PD1-	332	0.262	0.082	1.49e-03	NA	NA	NA	NA
T Cell	CD8	CD8/25+38-73+127+PD1-	332	0.26	0.082	1.64e-03	NA	NA	NA	NA
T Cell	CD8	CD8/25+73+127+PD1-	333	0.237	0.082	4.09e-03	NA	NA	NA	NA
T Cell	CD8/Memory	CD8/Memory/161-PD1-R4+R6-R10-XR3-XR5-	326	0.267	0.066	6.77e-05	351	0.276	0.051	1.09e-07
T Cell	CD4/Memory	CD4/Memory/161+PD1+R4+R6-R10-XR3-XR5-	325	0.02	0.076	0.797	NA	NA	NA	NA
T Cell	CD8/Memory	CD8/Memory/161+PD1-R4-R6-R10-XR3-XR5-	323	-0.01	0.098	0.92	NA	NA	NA	NA
T Cell	CD4/Memory	CD4/Memory/161+R4-R6-R10-XR3-	325	-0.065	0.08	0.416	NA	NA	NA	NA
T Cell	CD4/Memory	CD4/Memory/161+PD1+R4-R6-R10-XR3-	325	-0.133	0.114	0.242	NA	NA	NA	NA
T Cell	CD4/Memory	CD4/Memory/161+PD1-R6-R10-XR3-	326	0.005	0.067	0.946	NA	NA	NA	NA
T Cell	CD4/Memory	CD4/Memory/161+R6-R10-XR3-	326	-0.002	0.067	0.971	NA	NA	NA	NA
T Cell	CD4/Memory	CD4/Memory/161+PD1+R6-R10-XR3-	324	-0.04	0.08	0.618	NA	NA	NA	NA
T Cell	CD4/Memory	CD4/Memory/161+PD1-R4+R6-R10-XR3-	324	-0.038	0.069	0.579	NA	NA	NA	NA
T Cell	CD4/Memory	CD4/Memory/161+R4+R6-R10-XR3-	326	-0.039	0.068	0.564	NA	NA	NA	NA
T Cell	CD4/Memory	CD4/Memory/161+PD1+R4+R6-R10-XR3-	326	0.011	0.071	0.875	NA	NA	NA	NA
T Cell	CD4/Memory	CD4/Memory/161+PD1+R10-XR3-	324	-0.052	0.074	0.483	NA	NA	NA	NA
T Cell	CD4/Memory	CD4/Memory/161+R4-R6-XR3-	325	-0.065	0.08	0.414	NA	NA	NA	NA
T Cell	CD4/Memory	CD4/Memory/161+PD1+R4-R6-XR3-	325	-0.135	0.114	0.236	NA	NA	NA	NA
T Cell	CD4/Memory	CD4/Memory/161+PD1-R6-XR3-	326	0.006	0.067	0.931	NA	NA	NA	NA
T Cell	CD4/Memory	CD4/Memory/161+R6-XR3-	325	-0.021	0.066	0.749	NA	NA	NA	NA
T Cell	CD4/Memory	CD4/Memory/161+PD1+R6-XR3-	324	-0.039	0.08	0.625	NA	NA	NA	NA
T Cell	CD4/Memory	CD4/Memory/161+PD1-R4+R6-XR3-	325	-0.064	0.07	0.36	NA	NA	NA	NA
T Cell	CD4/Memory	CD4/Memory/161+R4+R6-XR3-	326	-0.032	0.067	0.633	NA	NA	NA	NA
T Cell	CD4/Memory	CD4/Memory/161+PD1+R4+R6-XR3-	326	0.017	0.071	0.81	NA	NA	NA	NA
T Cell	CD4/Memory	CD4/Memory/161+PD1+XR3-	324	-0.052	0.074	0.485	NA	NA	NA	NA
T Cell	CD4/Memory	CD4/Memory/161+PD1-R4+R6-R10-	324	-0.037	0.065	0.573	NA	NA	NA	NA
T Cell	CD4/Memory	CD4/Memory/161+PD1-R4+R6-	325	-0.061	0.066	0.356	NA	NA	NA	NA
T Cell	CD8/Memory	CD8/Memory/161-PD1-R4+R6-R10-XR3+XR5-	324	0.115	0.107	0.279	NA	NA	NA	NA
T Cell	CD8/Memory	CD8/Memory/PD1-R4-R6-R10-XR3-XR5-	323	-0.019	0.037	0.608	NA	NA	NA	NA
T Cell	CD8/Memory	CD8/Memory/161-R4-R6-R10-XR3-XR5-	326	-0.009	0.037	0.814	NA	NA	NA	NA
T Cell	CD8/Memory	CD8/Memory/R4-R6-R10-XR3-XR5-	321	0.007	0.03	0.827	NA	NA	NA	NA
T Cell	CD8/Memory	CD8/Memory/161+R4-R6-R10-XR3-XR5-	323	0.03	0.094	0.747	NA	NA	NA	NA
T Cell	CD8/Memory	CD8/Memory/161+PD1-R6-R10-XR3-XR5-	323	0.021	0.096	0.828	NA	NA	NA	NA
T Cell	CD8/Memory	CD8/Memory/161+R6-R10-XR3-XR5-	323	0.034	0.092	0.709	NA	NA	NA	NA
T Cell	CD8/Memory	CD8/Memory/161-R4+R6-R10-XR3-XR5-	325	0.228	0.059	1.42e-04	350	0.25	0.045	7.02e-08
T Cell	CD8/Memory	CD8/Memory/R4+R6-R10-XR3-XR5-	325	0.212	0.058	3.36e-04	350	0.232	0.045	3.25e-07
T Cell	CD8/Memory	CD8/Memory/PD1-R4-R10-XR3-XR5-	324	-0.019	0.036	0.604	NA	NA	NA	NA
T Cell	CD8/Memory	CD8/Memory/161+PD1-R4-R10-XR3-XR5-	323	-0.019	0.097	0.842	NA	NA	NA	NA
T Cell	CD8/Memory	CD8/Memory/161-R4-R10-XR3-XR5-	326	-0.007	0.036	0.851	NA	NA	NA	NA
T Cell	CD8/Memory	CD8/Memory/161+PD1-R10-XR3-XR5-	324	-0.034	0.095	0.718	NA	NA	NA	NA
T Cell	CD8/Memory	CD8/Memory/161-PD1-R4+R10-XR3-XR5-	325	0.273	0.066	4.77e-05	350	0.28	0.051	6.83e-08
T Cell	CD8/Memory	CD8/Memory/161-R4+R10-XR3-XR5-	325	0.228	0.059	1.34e-04	350	0.25	0.045	6.02e-08
T Cell	CD8/Memory	CD8/Memory/R4+R10-XR3-XR5-	325	0.21	0.058	3.46e-04	350	0.23	0.044	3.4e-07
T Cell	CD8/Memory	CD8/Memory/PD1-R4-R6-XR3-XR5-	323	-0.017	0.037	0.647	NA	NA	NA	NA
T Cell	CD8/Memory	CD8/Memory/161+PD1-R4-R6-XR3-XR5-	323	0.017	0.098	0.864	NA	NA	NA	NA
T Cell	CD8/Memory	CD8/Memory/161-R4-R6-XR3-XR5-	326	-0.007	0.037	0.855	NA	NA	NA	NA
T Cell	CD8/Memory	CD8/Memory/R4-R6-XR3-XR5-	321	0.009	0.03	0.779	NA	NA	NA	NA
T Cell	CD8/Memory	CD8/Memory/161+R4-R6-XR3-XR5-	323	0.032	0.094	0.738	NA	NA	NA	NA
T Cell	CD8/Memory	CD8/Memory/161+PD1-R6-XR3-XR5-	323	0.022	0.096	0.82	NA	NA	NA	NA
T Cell	CD8/Memory	CD8/Memory/161+R6-XR3-XR5-	323	0.036	0.092	0.699	NA	NA	NA	NA
T Cell	CD8/Memory	CD8/Memory/161-PD1-R4+R6-XR3-XR5-	326	0.252	0.067	2.12e-04	351	0.267	0.052	3.81e-07
T Cell	CD8/Memory	CD8/Memory/161-R4+R6-XR3-XR5-	325	0.228	0.059	1.49e-04	350	0.248	0.045	8.36e-08
T Cell	CD8/Memory	CD8/Memory/R4+R6-XR3-XR5-	326	0.189	0.06	1.69e-03	NA	NA	NA	NA
T Cell	CD8/Memory	CD8/Memory/PD1-R4-XR3-XR5-	324	-0.017	0.036	0.647	NA	NA	NA	NA
T Cell	CD8/Memory	CD8/Memory/161+PD1-R4-XR3-XR5-	323	-0.018	0.097	0.851	NA	NA	NA	NA
T Cell	CD8/Memory	CD8/Memory/161-R4-XR3-XR5-	326	-0.005	0.036	0.893	NA	NA	NA	NA
T Cell	CD8/Memory	CD8/Memory/161+PD1-XR3-XR5-	324	-0.033	0.095	0.727	NA	NA	NA	NA
T Cell	CD8/Memory	CD8/Memory/161-PD1-R4+XR3-XR5-	326	0.251	0.067	2.03e-04	351	0.268	0.051	3.34e-07
T Cell	CD8/Memory	CD8/Memory/161-R4+XR3-XR5-	325	0.228	0.059	1.41e-04	350	0.249	0.045	7.19e-08
T Cell	CD8/Memory	CD8/Memory/R4+XR3-XR5-	326	0.187	0.059	1.69e-03	NA	NA	NA	NA
T Cell	CD4/Memory	CD4/Memory/161+PD1-R4+R6-R10-XR3-XR5-	326	-0.024	0.072	0.734	NA	NA	NA	NA
T Cell	CD8/Memory	CD8/Memory/R4-R6-R10-XR5-	322	-0.021	0.012	0.086	NA	NA	NA	NA
T Cell	CD8/Memory	CD8/Memory/161-PD1-R4+R6-R10-XR5-	325	0.239	0.063	1.67e-04	350	0.276	0.048	2.25e-08
T Cell	CD8/Memory	CD8/Memory/PD1-R4+R6-R10-XR5-	326	0.22	0.061	3.7e-04	351	0.257	0.047	8.48e-08
T Cell	CD8/Memory	CD8/Memory/161-R4+R6-R10-XR5-	323	0.184	0.055	8.94e-04	NA	NA	NA	NA
T Cell	CD8/Memory	CD8/Memory/R4+R6-R10-XR5-	324	0.175	0.054	1.4e-03	NA	NA	NA	NA
T Cell	CD8/Memory	CD8/Memory/R4-R10-XR5-	320	-0.023	0.01	0.021	NA	NA	NA	NA
T Cell	CD8/Memory	CD8/Memory/161-PD1-R4+R10-XR5-	325	0.238	0.062	1.66e-04	350	0.275	0.048	2.15e-08
T Cell	CD8/Memory	CD8/Memory/PD1-R4+R10-XR5-	326	0.218	0.06	3.52e-04	351	0.253	0.046	8.6e-08
T Cell	CD8/Memory	CD8/Memory/161-R4+R10-XR5-	323	0.183	0.055	8.71e-04	NA	NA	NA	NA
T Cell	CD8/Memory	CD8/Memory/R4+R10-XR5-	324	0.174	0.054	1.34e-03	NA	NA	NA	NA
T Cell	CD8/Memory	CD8/Memory/R4-R6-XR5-	322	-0.019	0.012	0.114	NA	NA	NA	NA
T Cell	CD8/Memory	CD8/Memory/161-PD1-R4+R6-XR5-	326	0.216	0.064	7.66e-04	NA	NA	NA	NA
T Cell	CD8/Memory	CD8/Memory/PD1-R4+R6-XR5-	327	0.2	0.062	1.32e-03	NA	NA	NA	NA
T Cell	CD8/Memory	CD8/Memory/161-R4+R6-XR5-	323	0.182	0.055	9.93e-04	NA	NA	NA	NA
T Cell	CD8/Memory	CD8/Memory/R4+R6-XR5-	324	0.173	0.054	1.53e-03	NA	NA	NA	NA
T Cell	CD8/Memory	CD8/Memory/R4-XR5-	320	-0.021	0.01	0.032	NA	NA	NA	NA
T Cell	CD8/Memory	CD8/Memory/161-PD1-R4+XR5-	326	0.215	0.063	7.6e-04	NA	NA	NA	NA
T Cell	CD8/Memory	CD8/Memory/PD1-R4+XR5-	327	0.198	0.061	1.3e-03	NA	NA	NA	NA
T Cell	CD8/Memory	CD8/Memory/161-R4+XR5-	323	0.182	0.055	9.7e-04	NA	NA	NA	NA
T Cell	CD8/Memory	CD8/Memory/R4+XR5-	324	0.172	0.054	1.49e-03	NA	NA	NA	NA
T Cell	CD8/Memory	CD8/Memory/PD1-R4+R6-R10-XR3+XR5-	324	0.09	0.1	0.366	NA	NA	NA	NA
T Cell	CD8/Memory	CD8/Memory/161-R4+R6-R10-XR3+XR5-	322	0.044	0.105	0.674	NA	NA	NA	NA
T Cell	CD8/Memory	CD8/Memory/R4+R6-R10-XR3+XR5-	323	0.101	0.099	0.307	NA	NA	NA	NA
T Cell	CD8/Memory	CD8/Memory/161-PD1-R4+R10-XR3+XR5-	324	0.108	0.105	0.305	NA	NA	NA	NA
T Cell	CD8/Memory	CD8/Memory/PD1-R4+R10-XR3+XR5-	325	0.068	0.095	0.476	NA	NA	NA	NA
T Cell	CD8/Memory	CD8/Memory/161-R4+R10-XR3+XR5-	323	0.064	0.102	0.529	NA	NA	NA	NA
T Cell	CD8/Memory	CD8/Memory/R4+R10-XR3+XR5-	324	0.076	0.095	0.425	NA	NA	NA	NA
T Cell	CD8/Memory	CD8/Memory/161-PD1-R4+R6-XR3+XR5-	324	0.091	0.106	0.392	NA	NA	NA	NA
T Cell	CD8/Memory	CD8/Memory/PD1-R4+R6-XR3+XR5-	324	0.095	0.097	0.324	NA	NA	NA	NA
T Cell	CD8/Memory	CD8/Memory/161-R4+R6-XR3+XR5-	323	0.071	0.103	0.494	NA	NA	NA	NA
T Cell	CD8/Memory	CD8/Memory/R4+R6-XR3+XR5-	323	0.097	0.096	0.311	NA	NA	NA	NA
T Cell	CD8/Memory	CD8/Memory/161-PD1-R4+XR3+XR5-	325	0.07	0.103	0.502	NA	NA	NA	NA
T Cell	CD8/Memory	CD8/Memory/PD1-R4+XR3+XR5-	325	0.069	0.093	0.458	NA	NA	NA	NA
T Cell	CD8/Memory	CD8/Memory/161-R4+XR3+XR5-	324	0.092	0.101	0.365	NA	NA	NA	NA
T Cell	CD8/Memory	CD8/Memory/R4+XR3+XR5-	324	0.07	0.092	0.45	NA	NA	NA	NA
T Cell	CD4/Memory	CD4/Memory/161+R6-R10-XR3-XR5-	327	-0.021	0.072	0.769	NA	NA	NA	NA
T Cell	CD4/Memory	CD4/Memory/161+PD1+R6-R10-XR3-XR5-	324	-0.007	0.086	0.934	NA	NA	NA	NA
T Cell	CD8/Memory	CD8/Memory/PD1-R4-R6-R10-XR3-	323	-0.015	0.037	0.691	NA	NA	NA	NA
T Cell	CD8/Memory	CD8/Memory/161+PD1-R4-R6-R10-XR3-	323	0.018	0.099	0.856	NA	NA	NA	NA
T Cell	CD8/Memory	CD8/Memory/161-R4-R6-R10-XR3-	326	-0.004	0.037	0.915	NA	NA	NA	NA
T Cell	CD4/Memory	CD4/Memory/161+R4+R6-R10-XR3-XR5-	326	-0.034	0.071	0.63	NA	NA	NA	NA
T Cell	CD8/Memory	CD8/Memory/R4-R6-R10-XR3-	321	0.011	0.03	0.719	NA	NA	NA	NA
T Cell	CD8/Memory	CD8/Memory/161+R4-R6-R10-XR3-	323	0.033	0.095	0.728	NA	NA	NA	NA
T Cell	CD8/Memory	CD8/Memory/161+PD1-R6-R10-XR3-	323	0.023	0.096	0.81	NA	NA	NA	NA
T Cell	CD8/Memory	CD8/Memory/161+R6-R10-XR3-	323	0.036	0.092	0.694	NA	NA	NA	NA
T Cell	CD8/Memory	CD8/Memory/161-PD1-R4+R6-R10-XR3-	325	0.273	0.066	4.99e-05	350	0.28	0.051	7.76e-08
T Cell	CD8/Memory	CD8/Memory/161-R4+R6-R10-XR3-	325	0.228	0.059	1.42e-04	350	0.249	0.045	7.01e-08
T Cell	CD8/Memory	CD8/Memory/R4+R6-R10-XR3-	325	0.212	0.058	3.38e-04	350	0.232	0.045	3.25e-07
T Cell	CD8/Memory	CD8/Memory/PD1-R4-R10-XR3-	324	-0.014	0.036	0.691	NA	NA	NA	NA
T Cell	CD8/Memory	CD8/Memory/161+PD1-R4-R10-XR3-	323	-0.017	0.097	0.86	NA	NA	NA	NA
T Cell	CD8/Memory	CD8/Memory/161-R4-R10-XR3-	326	-0.002	0.036	0.955	NA	NA	NA	NA
T Cell	CD8/Memory	CD8/Memory/161+PD1-R10-XR3-	324	-0.032	0.096	0.737	NA	NA	NA	NA
T Cell	CD8/Memory	CD8/Memory/161-PD1-R4+R10-XR3-	325	0.272	0.066	4.75e-05	350	0.28	0.051	6.75e-08
T Cell	CD8/Memory	CD8/Memory/161-R4+R10-XR3-	325	0.228	0.059	1.34e-04	350	0.25	0.045	6.02e-08
T Cell	CD8/Memory	CD8/Memory/R4+R10-XR3-	325	0.209	0.058	3.48e-04	350	0.23	0.044	3.41e-07
T Cell	CD8/Memory	CD8/Memory/PD1-R4-R6-XR3-	323	-0.012	0.037	0.743	NA	NA	NA	NA
T Cell	CD8/Memory	CD8/Memory/161+PD1-R4-R6-XR3-	323	0.019	0.099	0.846	NA	NA	NA	NA
T Cell	CD8/Memory	CD8/Memory/161-R4-R6-XR3-	326	-0.002	0.037	0.967	NA	NA	NA	NA
T Cell	CD8/Memory	CD8/Memory/R4-R6-XR3-	321	0.013	0.031	0.665	NA	NA	NA	NA
T Cell	CD8/Memory	CD8/Memory/161+R4-R6-XR3-	323	0.035	0.095	0.715	NA	NA	NA	NA
T Cell	CD8/Memory	CD8/Memory/161+PD1-R6-XR3-	323	0.024	0.096	0.8	NA	NA	NA	NA
T Cell	CD8/Memory	CD8/Memory/161+R6-XR3-	323	0.038	0.092	0.681	NA	NA	NA	NA
T Cell	CD8/Memory	CD8/Memory/161-PD1-R4+R6-XR3-	326	0.252	0.067	2.05e-04	351	0.268	0.052	3.64e-07
T Cell	CD8/Memory	CD8/Memory/161-R4+R6-XR3-	326	0.202	0.061	1.03e-03	NA	NA	NA	NA
T Cell	CD8/Memory	CD8/Memory/R4+R6-XR3-	326	0.19	0.06	1.61e-03	NA	NA	NA	NA
T Cell	CD8/Memory	CD8/Memory/PD1-R4-XR3-	324	-0.012	0.037	0.748	NA	NA	NA	NA
T Cell	CD8/Memory	CD8/Memory/161+PD1-R4-XR3-	323	-0.016	0.097	0.871	NA	NA	NA	NA
T Cell	CD8/Memory	CD8/Memory/161-R4-XR3-	326	0	0.037	0.992	NA	NA	NA	NA
T Cell	CD8/Memory	CD8/Memory/161+PD1-XR3-	324	-0.031	0.096	0.748	NA	NA	NA	NA
T Cell	CD8/Memory	CD8/Memory/161-PD1-R4+XR3-	326	0.251	0.067	1.95e-04	351	0.268	0.051	3.18e-07
T Cell	CD8/Memory	CD8/Memory/161-R4+XR3-	326	0.202	0.061	9.58e-04	NA	NA	NA	NA
T Cell	CD8/Memory	CD8/Memory/R4+XR3-	325	0.183	0.059	2.05e-03	NA	NA	NA	NA
T Cell	CD4/Memory	CD4/Memory/161+PD1+R10-XR3-XR5-	325	-0.037	0.079	0.644	NA	NA	NA	NA
T Cell	CD8/Memory	CD8/Memory/R4-R6-R10-	322	-0.016	0.012	0.175	NA	NA	NA	NA
T Cell	CD8/Memory	CD8/Memory/161-PD1-R4+R6-R10-	325	0.238	0.062	1.62e-04	350	0.274	0.048	2.2e-08
T Cell	CD8/Memory	CD8/Memory/PD1-R4+R6-R10-	326	0.219	0.061	3.63e-04	351	0.255	0.047	8.42e-08
T Cell	CD8/Memory	CD8/Memory/161-R4+R6-R10-	323	0.181	0.054	9.7e-04	NA	NA	NA	NA
T Cell	CD8/Memory	CD8/Memory/R4+R6-R10-	323	0.165	0.053	2.12e-03	NA	NA	NA	NA
T Cell	CD8/Memory	CD8/Memory/R4-R10-	319	-0.023	0.01	0.022	NA	NA	NA	NA
T Cell	CD8/Memory	CD8/Memory/161-PD1-R4+R10-	325	0.237	0.062	1.61e-04	350	0.273	0.048	2.11e-08
T Cell	CD8/Memory	CD8/Memory/PD1-R4+R10-	326	0.217	0.06	3.43e-04	351	0.252	0.046	8.48e-08
T Cell	CD8/Memory	CD8/Memory/161-R4+R10-	323	0.181	0.054	9.51e-04	NA	NA	NA	NA
T Cell	CD8/Memory	CD8/Memory/R4+R10-	323	0.164	0.053	2.06e-03	NA	NA	NA	NA
T Cell	CD8/Memory	CD8/Memory/R4-R6-	321	-0.021	0.012	0.077	NA	NA	NA	NA
T Cell	CD8/Memory	CD8/Memory/161-PD1-R4+R6-	326	0.216	0.063	7.37e-04	NA	NA	NA	NA
T Cell	CD8/Memory	CD8/Memory/PD1-R4+R6-	327	0.2	0.061	1.26e-03	NA	NA	NA	NA
T Cell	CD8/Memory	CD8/Memory/161-R4+R6-	323	0.18	0.054	1.08e-03	NA	NA	NA	NA
T Cell	CD8/Memory	CD8/Memory/R4+R6-	324	0.171	0.054	1.66e-03	NA	NA	NA	NA
T Cell	CD8/Memory	CD8/Memory/R4-	319	-0.023	0.01	0.018	NA	NA	NA	NA
T Cell	CD8/Memory	CD8/Memory/161-PD1-R4+	326	0.215	0.063	7.29e-04	NA	NA	NA	NA
T Cell	CD8/Memory	CD8/Memory/PD1-R4+	327	0.197	0.061	1.23e-03	NA	NA	NA	NA
T Cell	CD8/Memory	CD8/Memory/161-R4+	323	0.179	0.054	1.06e-03	NA	NA	NA	NA
T Cell	CD8/Memory	CD8/Memory/R4+	324	0.17	0.053	1.63e-03	NA	NA	NA	NA
T Cell	CD8/Memory	CD8/Memory/161-PD1-R4+R6-R10-XR3+	324	0.1	0.109	0.36	NA	NA	NA	NA
T Cell	CD8/Memory	CD8/Memory/PD1-R4+R6-R10-XR3+	324	0.097	0.1	0.334	NA	NA	NA	NA
T Cell	CD8/Memory	CD8/Memory/161-R4+R6-R10-XR3+	321	0.046	0.104	0.661	NA	NA	NA	NA
T Cell	CD8/Memory	CD8/Memory/R4+R6-R10-XR3+	324	0.083	0.099	0.405	NA	NA	NA	NA
T Cell	CD8/Memory	CD8/Memory/161-PD1-R4+R10-XR3+	325	0.081	0.107	0.451	NA	NA	NA	NA
T Cell	CD8/Memory	CD8/Memory/PD1-R4+R10-XR3+	325	0.075	0.095	0.433	NA	NA	NA	NA
T Cell	CD8/Memory	CD8/Memory/161-R4+R10-XR3+	323	0.071	0.103	0.489	NA	NA	NA	NA
T Cell	CD8/Memory	CD8/Memory/R4+R10-XR3+	324	0.08	0.095	0.4	NA	NA	NA	NA
T Cell	CD8/Memory	CD8/Memory/161-PD1-R4+R6-XR3+	324	0.102	0.106	0.334	NA	NA	NA	NA
T Cell	CD8/Memory	CD8/Memory/PD1-R4+R6-XR3+	324	0.101	0.097	0.298	NA	NA	NA	NA
T Cell	CD8/Memory	CD8/Memory/161-R4+R6-XR3+	322	0.073	0.103	0.482	NA	NA	NA	NA
T Cell	CD8/Memory	CD8/Memory/R4+R6-XR3+	322	0.085	0.097	0.382	NA	NA	NA	NA
T Cell	CD8/Memory	CD8/Memory/161-PD1-R4+XR3+	324	0.105	0.104	0.313	NA	NA	NA	NA
T Cell	CD8/Memory	CD8/Memory/PD1-R4+XR3+	325	0.075	0.093	0.421	NA	NA	NA	NA
T Cell	CD8/Memory	CD8/Memory/161-R4+XR3+	324	0.099	0.102	0.33	NA	NA	NA	NA
T Cell	CD8/Memory	CD8/Memory/R4+XR3+	324	0.074	0.093	0.424	NA	NA	NA	NA
T Cell	CD4/Memory	CD4/Memory/161+R6-XR3-XR5-	327	-0.019	0.072	0.793	NA	NA	NA	NA
T Cell	CD4/Memory	CD4/Memory/161+PD1+R6-XR3-XR5-	323	-0.027	0.085	0.755	NA	NA	NA	NA
T Cell	CD4/Memory	CD4/Memory/161+PD1-R4+R6-XR3-XR5-	326	-0.044	0.073	0.545	NA	NA	NA	NA
T Cell	CD4/Memory	CD4/Memory/161+R4+R6-XR3-XR5-	326	-0.027	0.07	0.706	NA	NA	NA	NA
T Cell	CD4/Memory	CD4/Memory/161+PD1+R4+R6-XR3-XR5-	325	0.027	0.076	0.723	NA	NA	NA	NA
T Cell	CD4/Memory	CD4/Memory/161+PD1+XR3-XR5-	324	-0.056	0.078	0.473	NA	NA	NA	NA
T Cell	CD4/Memory	CD4/Memory/161+PD1-R4+R6-R10-XR5-	323	-0.025	0.066	0.703	NA	NA	NA	NA
T Cell	CD4/Memory	CD4/Memory/161+R4+R6-R10-XR5-	325	-0.031	0.065	0.639	NA	NA	NA	NA
T Cell	CD4/Memory	CD4/Memory/161+PD1-R4+R6-XR5-	325	-0.035	0.067	0.597	NA	NA	NA	NA
T Cell	CD4/Memory	CD4/Memory/161+R4+R6-XR5-	325	-0.023	0.064	0.72	NA	NA	NA	NA
T Cell	CD8	CD8/RA-R5-	331	0.162	0.054	2.89e-03	NA	NA	NA	NA
T Cell	CD8	CD8/27+RA-R5-	331	0.199	0.06	9.37e-04	NA	NA	NA	NA
T Cell	CD8	CD8/27-28+RA-R5-	331	0.217	0.072	2.65e-03	NA	NA	NA	NA
T Cell	CD8	CD8/28+RA-R5-	333	0.235	0.06	1.11e-04	358	0.269	0.046	1.36e-08
T Cell	CD8	CD8/27+28+RA-R5-	333	0.238	0.063	1.83e-04	358	0.272	0.049	4.33e-08
T Cell	CD8	CD8/27-RA-R5-R7+	332	0.175	0.082	0.033	NA	NA	NA	NA
T Cell	CD8	CD8/RA-R5-R7+	332	0.186	0.062	2.86e-03	NA	NA	NA	NA
T Cell	CD8	CD8/27+RA-R5-R7+	331	0.186	0.065	4.7e-03	NA	NA	NA	NA
T Cell	CD8	CD8/28+RA-R5-R7+	331	0.199	0.065	2.28e-03	NA	NA	NA	NA
T Cell	CD8	CD8/RA-R7+	331	0.136	0.052	0.01	NA	NA	NA	NA
T Cell	CD8	CD8/27+RA-R7+	330	0.15	0.059	0.012	NA	NA	NA	NA
T Cell	CD8	CD8/28+RA-R7+	330	0.153	0.056	6.74e-03	NA	NA	NA	NA
T Cell	CD8	CD8/27+28+RA-R7+	329	0.143	0.06	0.018	NA	NA	NA	NA
T Cell	CD8	CD8/27-28+RA-R5-R7+	330	0.28	0.09	1.92e-03	NA	NA	NA	NA
T Cell	CD8	CD8/27+28+RA-R5-R7+	331	0.192	0.066	3.84e-03	NA	NA	NA	NA
T Cell	Vg9+/Vd2Low	Vg9+/Vd2Low/8-27-RA+R7-	332	-0.11	0.067	0.1	NA	NA	NA	NA
T Cell	Vg9+/Vd2Low	Vg9+/Vd2Low/8-RA+R7-	332	-0.108	0.065	0.097	NA	NA	NA	NA
T Cell	Vg9+/Vd2Low	Vg9+/Vd2Low/8-27-RA+	332	-0.107	0.066	0.108	NA	NA	NA	NA
Monocyte	Monocytes	Monocytes/16-141-DR+	330	-0.091	0.084	0.276	NA	NA	NA	NA
Monocyte	Monocytes	Monocytes/16-64+141-DR+	324	-0.086	0.091	0.348	NA	NA	NA	NA
Monocyte	Monocytes	Monocytes/16-DR+	330	-0.086	0.084	0.304	NA	NA	NA	NA
Monocyte	Monocytes	Monocytes/16-64+DR+	324	-0.067	0.09	0.457	NA	NA	NA	NA
T Cell	CD8	CD8/27-31-57-95+127+244-	332	0.293	0.084	5.59e-04	357	0.329	0.064	4.08e-07
T Cell	CD8	CD8/31-57-95+127+244-	333	0.203	0.071	4.36e-03	NA	NA	NA	NA
T Cell	CD8	CD8/27+31-57-95+127+244-	333	0.177	0.071	0.013	NA	NA	NA	NA
T Cell	CD8	CD8/27-28+31-57-95+127+244-	332	0.303	0.085	4.25e-04	357	0.335	0.064	3.56e-07
T Cell	CD8	CD8/28+31-57-95+127+244-	333	0.208	0.071	3.66e-03	NA	NA	NA	NA
T Cell	CD8	CD8/27+28+31-57-95+127+244-	333	0.181	0.071	0.012	NA	NA	NA	NA
T Cell	CD8	CD8/27-57-95+127+244-	332	0.283	0.08	4.46e-04	357	0.317	0.06	2.83e-07
T Cell	CD8	CD8/57-95+127+244-	331	0.148	0.056	9.01e-03	NA	NA	NA	NA
T Cell	CD8	CD8/27-28+57-95+127+244-	332	0.293	0.081	3.26e-04	357	0.323	0.061	2.32e-07
T Cell	CD8	CD8/27-31-95+127+244-	332	0.292	0.084	5.63e-04	357	0.329	0.063	3.66e-07
T Cell	CD8	CD8/31-95+127+244-	333	0.202	0.071	4.53e-03	NA	NA	NA	NA
T Cell	CD8	CD8/27+31-95+127+244-	333	0.176	0.071	0.014	NA	NA	NA	NA
T Cell	CD8	CD8/27-28+31-95+127+244-	332	0.302	0.085	4.33e-04	357	0.334	0.064	3.62e-07
T Cell	CD8	CD8/28+31-95+127+244-	333	0.208	0.071	3.75e-03	NA	NA	NA	NA
T Cell	CD8	CD8/27+28+31-95+127+244-	333	0.181	0.071	0.012	NA	NA	NA	NA
T Cell	CD8	CD8/27-95+127+244-	332	0.282	0.079	4.53e-04	357	0.317	0.06	2.55e-07
T Cell	CD8	CD8/27-28+95+127+244-	332	0.293	0.081	3.31e-04	357	0.323	0.061	2.39e-07
B Cell	B cells/A	B cells/A/10-24-27-38+95-	329	-0.096	0.077	0.216	NA	NA	NA	NA
B Cell	B cells/A	B cells/A/24-27-38+95-	328	-0.049	0.076	0.522	NA	NA	NA	NA
B Cell	B cells/A	B cells/A/5+27-38+95-	315	-0.127	0.112	0.26	NA	NA	NA	NA
B Cell	B cells/A	B cells/A/10-21+27-38+95-	330	-0.071	0.069	0.303	NA	NA	NA	NA
B Cell	B cells/A	B cells/A/10-24-38+95-	331	-0.063	0.063	0.316	NA	NA	NA	NA
B Cell	B cells/A	B cells/A/24-38+95-	332	-0.021	0.06	0.721	NA	NA	NA	NA
B Cell	B cells/A	B cells/A/10-38+95-	332	-0.056	0.043	0.185	NA	NA	NA	NA
B Cell	B cells/A	B cells/A/38+95-	331	-0.027	0.04	0.509	NA	NA	NA	NA
B Cell	B cells/A	B cells/A/10-21+38+95-	331	-0.069	0.046	0.133	NA	NA	NA	NA
B Cell	B cells/A	B cells/A/21+38+95-	331	-0.063	0.044	0.149	NA	NA	NA	NA
B Cell	B cells/A	B cells/A/5-10-24-38-	329	0.098	0.042	0.022	NA	NA	NA	NA
B Cell	B cells/A	B cells/A/10-24-38-	331	0.074	0.038	0.052	NA	NA	NA	NA
B Cell	B cells/A	B cells/A/5-24-38-	329	0.102	0.043	0.018	NA	NA	NA	NA
B Cell	B cells/A	B cells/A/24-38-	331	0.078	0.038	0.043	NA	NA	NA	NA
B Cell	B cells/A	B cells/A/5-10-21+24-38-	326	0.069	0.048	0.149	NA	NA	NA	NA
B Cell	B cells/A	B cells/A/5-21+24-38-	326	0.083	0.048	0.085	NA	NA	NA	NA
B Cell	B cells/A	B cells/A/21+24-38-	330	0.034	0.044	0.434	NA	NA	NA	NA
B Cell	B cells/A	B cells/A/10-38-	328	0.039	0.027	0.144	NA	NA	NA	NA
B Cell	B cells/A	B cells/A/5-38-	328	0.067	0.032	0.034	NA	NA	NA	NA
B Cell	B cells/A	B cells/A/38-	328	0.042	0.027	0.115	NA	NA	NA	NA
B Cell	B cells/A	B cells/A/5-10-21+38-	329	0.034	0.038	0.375	NA	NA	NA	NA
B Cell	B cells/A	B cells/A/10-21+38-	327	0.023	0.032	0.469	NA	NA	NA	NA
B Cell	B cells/A	B cells/A/5-21+38-	328	0.036	0.037	0.337	NA	NA	NA	NA
B Cell	B cells/A	B cells/A/21+38-	327	0.035	0.031	0.265	NA	NA	NA	NA
B Cell	B cells/A	B cells/A/5-10-24-27+38-	323	0.062	0.054	0.249	NA	NA	NA	NA
B Cell	B cells/A	B cells/A/10-24-27+38-	325	0.062	0.052	0.237	NA	NA	NA	NA
B Cell	B cells/A	B cells/A/5-24-27+38-	326	0.085	0.055	0.121	NA	NA	NA	NA
B Cell	B cells/A	B cells/A/24-27+38-	327	0.073	0.053	0.166	NA	NA	NA	NA
B Cell	B cells/A	B cells/A/5-10-21+24-27+38-	321	0.064	0.061	0.298	NA	NA	NA	NA
B Cell	B cells/A	B cells/A/10-21+24-27+38-	320	0.073	0.059	0.214	NA	NA	NA	NA
B Cell	B cells/A	B cells/A/5-21+24-27+38-	324	0.093	0.061	0.124	NA	NA	NA	NA
B Cell	B cells/A	B cells/A/21+24-27+38-	324	0.087	0.06	0.146	NA	NA	NA	NA
B Cell	B cells/A	B cells/A/5-10-27+38-	325	-0.001	0.04	0.984	NA	NA	NA	NA
B Cell	B cells/A	B cells/A/10-27+38-	326	0.024	0.039	0.551	NA	NA	NA	NA
B Cell	B cells/A	B cells/A/27+38-	324	0.032	0.037	0.386	NA	NA	NA	NA
B Cell	B cells/A	B cells/A/5-10-21+27+38-	326	-0.012	0.047	0.805	NA	NA	NA	NA
B Cell	B cells/A	B cells/A/10-21+27+38-	327	-0.009	0.047	0.855	NA	NA	NA	NA
B Cell	B cells/A	B cells/A/5-21+27+38-	325	0.016	0.045	0.721	NA	NA	NA	NA
B Cell	B cells/A	B cells/A/21+27+38-	326	0.019	0.045	0.673	NA	NA	NA	NA
B Cell	B cells/A	B cells/A/5+10-21+27-	322	-0.154	0.102	0.131	NA	NA	NA	NA
B Cell	B cells/A	B cells/A/5-10-21+24-	326	0.031	0.036	0.387	NA	NA	NA	NA
B Cell	B cells/A	B cells/A/5-21+24-	325	0.05	0.035	0.149	NA	NA	NA	NA
B Cell	B cells/A	B cells/A/10-21+24-27+	327	0	0.049	0.994	NA	NA	NA	NA
B Cell	B cells/A	B cells/A/10-24-27-38+	331	-0.062	0.057	0.274	NA	NA	NA	NA
B Cell	B cells/A	B cells/A/24-27-38+	331	-0.036	0.057	0.529	NA	NA	NA	NA
B Cell	B cells/A	B cells/A/10-21+24-27-38+	329	-0.057	0.061	0.352	NA	NA	NA	NA
B Cell	B cells/A	B cells/A/10-27-38+	331	-0.06	0.048	0.21	NA	NA	NA	NA
B Cell	B cells/A	B cells/A/5+10-27-38+	317	-0.136	0.111	0.222	NA	NA	NA	NA
B Cell	B cells/A	B cells/A/27-38+	331	-0.044	0.048	0.364	NA	NA	NA	NA
B Cell	B cells/A	B cells/A/5+27-38+	321	-0.128	0.109	0.241	NA	NA	NA	NA
B Cell	B cells/A	B cells/A/10-21+27-38+	331	-0.073	0.053	0.173	NA	NA	NA	NA
B Cell	B cells/A	B cells/A/5+10-21+27-38+	316	-0.142	0.112	0.206	NA	NA	NA	NA
B Cell	B cells/A	B cells/A/21+27-38+	331	-0.064	0.053	0.227	NA	NA	NA	NA
B Cell	B cells/A	B cells/A/5+21+27-38+	318	-0.123	0.111	0.266	NA	NA	NA	NA
B Cell	B cells/A	B cells/A/10-24-38+	333	-0.047	0.04	0.242	NA	NA	NA	NA
B Cell	B cells/A	B cells/A/24-38+	333	-0.029	0.039	0.459	NA	NA	NA	NA
B Cell	B cells/A	B cells/A/10-21+24-38+	332	-0.065	0.043	0.131	NA	NA	NA	NA
B Cell	B cells/A	B cells/A/21+24-38+	331	-0.042	0.041	0.303	NA	NA	NA	NA
B Cell	B cells/A	B cells/A/5-10-38+	327	-0.054	0.035	0.124	NA	NA	NA	NA
B Cell	B cells/A	B cells/A/10-38+	328	-0.051	0.025	0.046	NA	NA	NA	NA
B Cell	B cells/A	B cells/A/5-38+	325	-0.039	0.032	0.218	NA	NA	NA	NA
B Cell	B cells/A	B cells/A/5-10-21-24-38-95+	320	0.085	0.068	0.211	NA	NA	NA	NA
B Cell	B cells/A	B cells/A/10-21-24-38-95+	321	0.066	0.064	0.302	NA	NA	NA	NA
B Cell	B cells/A	B cells/A/5-21-24-38-95+	320	0.068	0.067	0.31	NA	NA	NA	NA
B Cell	B cells/A	B cells/A/5-10-24-38-95+	326	0.067	0.051	0.194	NA	NA	NA	NA
B Cell	B cells/A	B cells/A/10-24-38-95+	327	0.036	0.049	0.462	NA	NA	NA	NA
B Cell	B cells/A	B cells/A/5-24-38-95+	327	0.094	0.051	0.068	NA	NA	NA	NA
B Cell	B cells/A	B cells/A/24-38-95+	328	0.061	0.049	0.218	NA	NA	NA	NA
B Cell	B cells/A	B cells/A/5-10-21+24-38-95+	324	0.055	0.062	0.377	NA	NA	NA	NA
B Cell	B cells/A	B cells/A/10-21+24-38-95+	324	0.053	0.062	0.393	NA	NA	NA	NA
B Cell	B cells/A	B cells/A/21+24-38-95+	323	0.076	0.057	0.188	NA	NA	NA	NA
B Cell	B cells/A	B cells/A/5-21-38-95+	322	0.063	0.063	0.314	NA	NA	NA	NA
B Cell	B cells/A	B cells/A/5-10-38-95+	329	0.044	0.043	0.311	NA	NA	NA	NA
B Cell	B cells/A	B cells/A/10-38-95+	329	0.04	0.041	0.332	NA	NA	NA	NA
B Cell	B cells/A	B cells/A/5-38-95+	329	0.051	0.042	0.222	NA	NA	NA	NA
B Cell	B cells/A	B cells/A/38-95+	329	0.048	0.04	0.233	NA	NA	NA	NA
B Cell	B cells/A	B cells/A/5-10-21+38-95+	329	0.012	0.049	0.8	NA	NA	NA	NA
B Cell	B cells/A	B cells/A/10-21+38-95+	328	0.026	0.049	0.6	NA	NA	NA	NA
B Cell	B cells/A	B cells/A/5-21+38-95+	329	0.032	0.049	0.504	NA	NA	NA	NA
B Cell	B cells/A	B cells/A/21+38-95+	328	0.024	0.048	0.609	NA	NA	NA	NA
B Cell	B cells/A	B cells/A/5-10-24-27+38-95+	322	0.051	0.063	0.414	NA	NA	NA	NA
B Cell	B cells/A	B cells/A/10-24-27+38-95+	323	0.015	0.06	0.796	NA	NA	NA	NA
B Cell	B cells/A	B cells/A/5-24-27+38-95+	323	0.065	0.061	0.284	NA	NA	NA	NA
B Cell	B cells/A	B cells/A/24-27+38-95+	325	0.033	0.059	0.575	NA	NA	NA	NA
B Cell	B cells/A	B cells/A/10-21+24-27+38-95+	316	0.045	0.07	0.519	NA	NA	NA	NA
B Cell	B cells/A	B cells/A/5-21+24-27+38-95+	319	0.083	0.069	0.229	NA	NA	NA	NA
B Cell	B cells/A	B cells/A/21+24-27+38-95+	318	0.074	0.068	0.278	NA	NA	NA	NA
B Cell	B cells/A	B cells/A/5-10-21+24-27+38-95+	317	0.054	0.071	0.446	NA	NA	NA	NA
B Cell	B cells/A	B cells/A/5-10-27+38-95+	325	-0.015	0.05	0.757	NA	NA	NA	NA
B Cell	B cells/A	B cells/A/10-27+38-95+	326	-0.013	0.049	0.788	NA	NA	NA	NA
B Cell	B cells/A	B cells/A/5-27+38-95+	325	-0.001	0.048	0.976	NA	NA	NA	NA
B Cell	B cells/A	B cells/A/27+38-95+	325	0.015	0.047	0.751	NA	NA	NA	NA
B Cell	B cells/A	B cells/A/5-10-21+27+38-95+	327	0.001	0.056	0.98	NA	NA	NA	NA
B Cell	B cells/A	B cells/A/10-21+27+38-95+	327	-0.003	0.056	0.954	NA	NA	NA	NA
B Cell	B cells/A	B cells/A/5-21+27+38-95+	327	0.023	0.055	0.677	NA	NA	NA	NA
B Cell	B cells/A	B cells/A/21+27+38-95+	327	0.018	0.055	0.737	NA	NA	NA	NA
B Cell	B cells/A	B cells/A/5-10-21+24-95+	327	0.025	0.049	0.609	NA	NA	NA	NA
B Cell	B cells/A	B cells/A/10-21+24-95+	327	0.009	0.049	0.85	NA	NA	NA	NA
B Cell	B cells/A	B cells/A/5-21+24-95+	327	0.03	0.048	0.532	NA	NA	NA	NA
B Cell	B cells/A	B cells/A/21+24-95+	326	0.035	0.047	0.456	NA	NA	NA	NA
B Cell	B cells/A	B cells/A/5-10-24-27+95+	327	0.028	0.05	0.578	NA	NA	NA	NA
B Cell	B cells/A	B cells/A/5-10-21+24-27+95+	325	0.004	0.057	0.951	NA	NA	NA	NA
B Cell	B cells/A	B cells/A/10-21+24-27+95+	325	0.001	0.057	0.991	NA	NA	NA	NA
B Cell	B cells/A	B cells/A/5-21+24-27+95+	324	0.028	0.054	0.604	NA	NA	NA	NA
B Cell	B cells/A	B cells/A/21+24-27+95+	326	0.024	0.055	0.669	NA	NA	NA	NA
B Cell	B cells/A	B cells/A/5-24+38+95+	323	-0.145	0.066	0.029	NA	NA	NA	NA
B Cell	B cells/A	B cells/A/24+38+95+	322	-0.141	0.065	0.03	NA	NA	NA	NA
B Cell	B cells/E	B cells/E/5-10-24-27+38-	314	0.174	0.096	0.07	NA	NA	NA	NA
B Cell	B cells/G	B cells/G/5-10-38-	325	0.032	0.021	0.127	NA	NA	NA	NA
B Cell	B cells/G	B cells/G/10-38-	326	0.035	0.017	0.043	NA	NA	NA	NA
B Cell	B cells/G	B cells/G/5-38-	325	0.029	0.02	0.163	NA	NA	NA	NA
B Cell	B cells/G	B cells/G/38-	328	0.021	0.017	0.2	NA	NA	NA	NA
B Cell	B cells/G	B cells/G/5-10-21+38-	324	0.018	0.028	0.508	NA	NA	NA	NA
B Cell	B cells/G	B cells/G/10-21+38-	325	0.018	0.027	0.513	NA	NA	NA	NA
B Cell	B cells/G	B cells/G/5-21+38-	324	0.005	0.028	0.845	NA	NA	NA	NA
B Cell	B cells/G	B cells/G/21+38-	324	0.015	0.026	0.573	NA	NA	NA	NA
B Cell	B cells/G	B cells/G/10-27+38-	328	-0.007	0.031	0.83	NA	NA	NA	NA
B Cell	B cells/G	B cells/G/27+38-	329	-0.022	0.028	0.433	NA	NA	NA	NA
B Cell	B cells/G	B cells/G/10-24-38+	327	-0.005	0.036	0.888	NA	NA	NA	NA
B Cell	B cells/G	B cells/G/24-38+	328	-0.008	0.032	0.806	NA	NA	NA	NA
B Cell	B cells/G	B cells/G/10-38+	324	-0.025	0.031	0.425	NA	NA	NA	NA
B Cell	B cells/G	B cells/G/5-38+	323	0.01	0.031	0.741	NA	NA	NA	NA
B Cell	B cells/G	B cells/G/38+	327	-0.021	0.028	0.438	NA	NA	NA	NA
B Cell	B cells/G	B cells/G/24-27+38+	326	-0.049	0.043	0.255	NA	NA	NA	NA
B Cell	B cells/G	B cells/G/24-38+95+	331	0.016	0.048	0.744	NA	NA	NA	NA
B Cell	B cells/G	B cells/G/21+24-38+95+	324	-0.041	0.05	0.408	NA	NA	NA	NA
B Cell	B cells/G	B cells/G/38+95+	331	-0.018	0.044	0.691	NA	NA	NA	NA
B Cell	B cells/A	B cells/A/5+10-21+27-95-	320	-0.149	0.106	0.163	NA	NA	NA	NA
